# Supplementary material for: Race science without racists: how bigoted paradigms persist in allergy research
Source: Front Public Health. 2024 Jul 10;12:1351732. doi: 10.3389/fpubh.2024.1351732 (PMC11267383; doi:10.3389/fpubh.2024.1351732)
Supplement: Supplementary file 1 [file Table_1.XLSX]

## Sheet: Czarnowski
Paper	Authors	Title	Year	Source title	Volume	Issue	Art. No.	DOI	Link	PubMed ID	Document Type
1	Cornman H.L., Manjunath J., Reddy S.V., Adams J., Rajeh A., Samuel C., Bao A., Zhao R., Ma E.Z., Shumsky J., Pritchard T.W., Imo B.U., Kollhoff A.L., Lee K.K., Lu W., Yossef S., Kwatra M.M., Kwatra S.G.	Comprehensive plasma cytokine and chemokine profiling in prurigo nodularis reveals endotypes in Type 2 inflammation	2024	Scientific Reports	14	1	8098	10.1038/s41598-024-58013-x	https://www.scopus.com/inward/record.uri?eid=2-s2.0-85189917097&doi=10.1038%2fs41598-024-58013-x&partnerID=40&md5=7827a0897e3b5669a046a3c6e515274b	38582943	Article	Biomarkers	Eosinophils are innate immune leukocytes which have long been associated with the Th2 immune response45, and therefore eosinophil levels in peripheral blood or sputum have been used as clinical biomarkers of Th2 dominant endotypes in numerous diseases such as asthma, chronic obstructive pulmonary disease (COPD), atopic dermatitis, and chronic pruritus of unknown origin (CPUO)46,47,48,49
2	Zhang S., Zhang B., Liu Y., Li L.	Adipokines in atopic dermatitis: the link between obesity and atopic dermatitis	2024	Lipids in Health and Disease	23	1	26	10.1186/s12944-024-02009-z	https://www.scopus.com/inward/record.uri?eid=2-s2.0-85182841409&doi=10.1186%2fs12944-024-02009-z&partnerID=40&md5=54b33505d69240254c6a4fbaeb177910	38263019	Review	Age	Children with AD exhibit similar or heightened levels of Th2 cytokines and overexpression of Th17-related markers, akin to adult patients with psoriasis [43].
2												Age	Meanwhile, early onset of AD and children with AD are correspondingly associated with stronger Th17-skewing [39, 43].
2												Age	Consequently, patients with pediatric-onset and intrinsic AD may exhibit higher adiponectin levels because of their higher Th17 immune activation [43, 87].
3	Croft M., Esfandiari E., Chong C., Hsu H., Kabashima K., Kricorian G., Warren R.B., Wollenberg A., Guttman-Yassky E.	OX40 in the Pathogenesis of Atopic Dermatitis—A New Therapeutic Target	2024	American Journal of Clinical Dermatology	25	3		10.1007/s40257-023-00838-9	https://www.scopus.com/inward/record.uri?eid=2-s2.0-85182702184&doi=10.1007%2fs40257-023-00838-9&partnerID=40&md5=557812031ef93a6165b588e07be81703	38236520	Review	Biomarkers	Activated memory T cells are significantly increased in AD lesions and may amplify and sustain the overall immune response, influencing disease severity, recurrence, and chronicity [38–40].
4	Xu Y., Qiu Z., Gu C., Yu S., Wang S., Li C., Yao X., Li W.	Propionate alleviates itch in murine models of atopic dermatitis by modulating sensory TRP channels of dorsal root ganglion	2024	Allergy: European Journal of Allergy and Clinical Immunology	79	5		10.1111/all.15998	https://www.scopus.com/inward/record.uri?eid=2-s2.0-85181224553&doi=10.1111%2fall.15998&partnerID=40&md5=4ee807d081f8a4baceb4b5eb971afbfb	38164798	Article	Biomarkers	Type 2 inflammation, epidermal barrier dysfunction, and skin microbial dysbiosis play important roles in the pathogenesis of AD and are differentially involved in elicitation of itch.3, 4
5	Guttman-Yassky E., Facheris P., Gomez-Arias P.J., Del Duca E., Da Rosa J.C., Weidinger S., Bissonnette R., Armstrong A.W., Seneschal J., Eyerich K., Estrada Y.D., Bose S.N., Xu D., Chen A., Tatulych S., Güler E., Chan G., Page K.M., Kerkmann U.	Effect of abrocitinib on skin biomarkers in patients with moderate-to-severe atopic dermatitis	2024	Allergy: European Journal of Allergy and Clinical Immunology	79	5		10.1111/all.15969	https://www.scopus.com/inward/record.uri?eid=2-s2.0-85179942682&doi=10.1111%2fall.15969&partnerID=40&md5=7f91df1ec527947906f13ed9024d976b	38108208	Article	Race	Th1 and Th17 activation in AD may also play a role alongside Th2/Th22 inflammation and varies by patient race and age.3
5												Biomarkers	Atopic dermatitis is a heterogeneous disease and it may be necessary to target more than one cytokine pathway to achieve high treatment efficacy.
6	Sadrolashrafi K., Guo L., Kikuchi R., Hao A., Yamamoto R.K., Tolson H.C., Bilimoria S.N., Yee D.K., Armstrong A.W.	An OX-Tra’Ordinary Tale: The Role of OX40 and OX40L in Atopic Dermatitis	2024	Cells	13	7	587	10.3390/cells13070587	https://www.scopus.com/inward/record.uri?eid=2-s2.0-85190102758&doi=10.3390%2fcells13070587&partnerID=40&md5=358c69c0ae7b0bd33e4dd4c67ce59d9d	38607026	Review	Race	An analysis of the underlying molecular endotype that drives the clinical presentation of AD may help explain its phenotypic variance in different populations [52]
6												Race	For example, preliminary work comparing AD patients with different racial backgrounds has shown that Asian AD patients tend to demonstrate greater T helper 17 (TH17) axis activation than African American and European American AD patients
6												Biomarkers	These cytokines help mediate the progression of acute to chronic AD through keratinocyte proliferation, epidermal thickening, and the production of mediators that recruit T cells into the skin
6												Biomarkers	While traditionally thought of as a TH2-mediated disease, AD in different populations may be differentially dominated by other pathways such as TH1, TH17, and TH22
7	Bissonnette R., DuBois J., Facheris P., Del Duca E., Kim M., Correa Da Rosa J., Trujillo D.L., Bose S., Pagan A.D., Wustrow D., Brockstedt D.G., Wong B., Kassner P.D., Jankicevic J., Ho W., Cheng L.E., Guttman-Yassky E.	Clinical and molecular effects of oral CCR4 antagonist RPT193 in atopic dermatitis: A Phase 1 study	2024	Allergy: European Journal of Allergy and Clinical Immunology	79	4		10.1111/all.15949	https://www.scopus.com/inward/record.uri?eid=2-s2.0-85177231526&doi=10.1111%2fall.15949&partnerID=40&md5=9f663e2325a16d92ffc65a3ac204150d	37984453	Article	Biomarkers	Upregulation of the Type 2 helper T cell (Th2) pathway has been demonstrated to play a central role in the pathogenesis of AD and contributes substantially to the aberrant immune activation, skin barrier dysfunction, and propagation of inflammation and itch
8	Kim J.H., Samra M.S.	Moderate to severe atopic dermatitis in children: focus on systemic Th2 cytokine receptor antagonists and Janus kinase inhibitors	2024	Clinical and Experimental Pediatrics	67	2		10.3345/cep.2022.00346	https://www.scopus.com/inward/record.uri?eid=2-s2.0-85184400607&doi=10.3345%2fcep.2022.00346&partnerID=40&md5=1d5c2495b3ac855a6790b4caade17a93		Review	Biomarkers	Levels of antimicrobial activity (S100A9 and S100A12), which are coregulated by IL-17/IL-22, are higher in intrinsic versus extrinsic lesions
8												Biomarkers	Intrinsic AD has inﬂammatory (IL-22, IL-36α/γ, IL-36RN, and CCL22) and lipid metabolism pathways that overlap with psoriasis, supporting Th17/IL-23 and IL-22 as common profiles of both conditions
8												Biomarkers	Although each type has characteristic cytokine profiles, they share a similar clinical presentation in the lesional skin and a similar increase in Th2 markers; increased infiltration of T cells and DCs in the lesional and nonlesional skin of both AD (more cellular infiltrates of T cells, myeloid DCs, and Langerhans cells in intrinsic AD) and epidermal hyperplasia in the lesional skin versus nonle…
9	Rothenberg-Lausell C., Bar J., Del Duca E., Guttman-Yassky E.	Diversity of atopic dermatitis and selection of immune targets	2024	Annals of Allergy, Asthma and Immunology	132	2		10.1016/j.anai.2023.11.020	https://www.scopus.com/inward/record.uri?eid=2-s2.0-85181005362&doi=10.1016%2fj.anai.2023.11.020&partnerID=40&md5=8711a103ebaaeb808424b9caa99543e1	38008215	Review	Biomarkers	In-depth exploration of immune axes, including TH1, TH2, TH17, and TH22, along with the integration of objective measures such as skin and blood biomarkers, has provided valuable insights into the pathophysiology of AD
9												General	This disparity could be due to the heterogeneous nature of AD, which encompasses a wide range of phenotypes and endotypes.
9												Age	During infancy, the clinical presentation of AD is marked by involvement of the facial, scalp, and extensor areas; elevated transepidermal water loss (TEWL) on the cheeks at birth has been associated with increased risk of AD
10	Potestio L., Patruno C., Napolitano M.	Efficacy and Safety of Tralokinumab in Real Life: Possible Predictive Rapid Response Factors	2024	Dermatitis	35			10.1089/derm.2023.0261	https://www.scopus.com/inward/record.uri?eid=2-s2.0-85177211484&doi=10.1089%2fderm.2023.0261&partnerID=40&md5=c2d6f3cbfde1c4453bbe27f13fca2d80	37962859	Article		Not available
11	Stefanovic N., Irvine A.D.	Filaggrin and beyond: New insights into the skin barrier in atopic dermatitis and allergic diseases, from genetics to therapeutic perspectives	2024	Annals of Allergy, Asthma and Immunology	132	2		10.1016/j.anai.2023.09.009	https://www.scopus.com/inward/record.uri?eid=2-s2.0-85175235576&doi=10.1016%2fj.anai.2023.09.009&partnerID=40&md5=9e7b23c3db701ec0de5f247fecbf424b	37758055	Review	General	The development of various “endotypes” of AD remains poorly understood, with interindividual heterogeneity in cytokine profile, response to therapy, and presence of allergic comorbidities.
12	Wang D.-M., Ma X., Xu Z.-A., Ding P.-J., Cai W.-L., Li R., Wang W.-Q., Liu X., Zhang H.-M.	Qingre Qushi formula suppresses atopic dermatitis via a multi-target mechanism	2024	Journal of Ethnopharmacology	318		116923	10.1016/j.jep.2023.116923	https://www.scopus.com/inward/record.uri?eid=2-s2.0-85166176350&doi=10.1016%2fj.jep.2023.116923&partnerID=40&md5=112655e141d0c67457c8f6d1db624164	37487967	Article	Race	Recent studies have shown increased Th17 skewing in several AD subtypes, including intrinsic (Suarez-Farinas et al., 2013), Asian (Noda et al., 2015), and pediatric AD (Czarnowicki et al., 2019), and have also shown that Th17-related markers are significantly correlated with AD severity
13	Simpson E., Lio P., Pierce E., Cronin A., McLean R.R., Eckmann T., Atwater A.R., Dawson Z., Silverberg J.I.	Impact of atopic dermatitis lesion locations and extent on patient burden: A real-world study	2024	JEADV Clinical Practice				10.1002/jvc2.413	https://www.scopus.com/inward/record.uri?eid=2-s2.0-85191336938&doi=10.1002%2fjvc2.413&partnerID=40&md5=144f65bd78f02ace5f136e0e652db733		Article	Race	Disease presentation varies by age, skin type, ethnicity, disease chronicity, and immunoglobulin E status.
14	Abdelghaffar M., Kottilil S., Murphy M.J., Cohen J.M., Damsky W.	Paradoxical Psoriasis	2024	Dermatologic Clinics				10.1016/j.det.2024.02.011	https://www.scopus.com/inward/record.uri?eid=2-s2.0-85190148186&doi=10.1016%2fj.det.2024.02.011&partnerID=40&md5=1bead5c7c0be235991b4a30444c5c56c		Review	General	However, it is increasingly recognized that some patients with AD and psoriasis may exhibit phenotypes with molecular and clinical overlap between the 2 diseases,37 and heterogeneity exists such that some patients with AD may be more reliant on other cytokines, including IL-17A, IFN-γ, and/or IL-22, leading some authors to propose distinct immune endotypes of this disease
15	Ferrara F., Zovi A., Capuozzo M., Langella R.	Atopic dermatitis: treatment and innovations in immunotherapy	2024	Inflammopharmacology				10.1007/s10787-024-01453-8	https://www.scopus.com/inward/record.uri?eid=2-s2.0-85189373522&doi=10.1007%2fs10787-024-01453-8&partnerID=40&md5=eb56ac4ed63c19e16c6085180aedbefe		Review	General	Atopic Dermatitis (AD), commonly known as eczema, is a chronic inflammatory skin condition characterized by itching and dysfunction of the skin barrier
15												General	New additional treatments are desirable, considering that AD is a heterogeneous disease characterized by various immunological phenotypes
16	Wu J., Li L., Zhang T., Lu J., Tai Z., Zhu Q., Chen Z.	The epidermal lipid-microbiome loop and immunity: Important players in atopic dermatitis	2024	Journal of Advanced Research				10.1016/j.jare.2024.03.001	https://www.scopus.com/inward/record.uri?eid=2-s2.0-85188013086&doi=10.1016%2fj.jare.2024.03.001&partnerID=40&md5=346598db62e1e6ebf71d5266b37f6cd2		Review	General	The disease exhibits a broad array of clinical manifestations, including intense pruritus and recurrent eczematous lesions, and demonstrates significant heterogeneity in its natural course, with diverse phenotypes and endotypes
17	Berni Canani R., Caminati M., Carucci L., Eguiluz-Gracia I.	Skin, gut, and lung barrier: Physiological interface and target of intervention for preventing and treating allergic diseases	2024	Allergy: European Journal of Allergy and Clinical Immunology				10.1111/all.16092	https://www.scopus.com/inward/record.uri?eid=2-s2.0-85186850878&doi=10.1111%2fall.16092&partnerID=40&md5=495a0a4e5b20b79095885179c68759ee	38439599	Review	General	AD is a systemic, inflammatory skin disease characterized by the interplay between an “outside-in” mechanism, where epidermal barrier dysfunction causes immune activation, and an “inside-out” mechanism, where cytokine release drives skin barrier dysfunction.26-28Inflammation in AD is heterogeneous
17												Race	While T2 immune signatures prevail, with increased expression of IL-4 receptor (R), IL-4, IL-13, IL-33, and TSLP,28, 29 an increased Th17 signature is also seen in the Asian endotype of AD
17												Biomarkers	AD is primarily driven by T cells, including cutaneous lymphocyte-associated antigen (CLA)+ T cells,32 whereas IgE is a bystander in most cases and eosinophil counts are variable
18	Ferrara F., Zovi A., Capuozzo M., Montero J.G., Zavaleta-Monestel E., Langella R.	Innovative Immunotherapy for the Treatment of Atopic Dermatitis: Focus on the European and Latin American Regulatory Frameworks	2024	Current Dermatology Reports				10.1007/s13671-024-00423-1	https://www.scopus.com/inward/record.uri?eid=2-s2.0-85184492341&doi=10.1007%2fs13671-024-00423-1&partnerID=40&md5=004dc140230de9a995984c0704bb5736		Review	General	Atopic dermatitis (AD), commonly known as eczema, is a chronic inflammatory skin condition characterized by itching and dysfunction of the skin barrier
18												General	New additional treatments are desirable, considering that AD is a heterogeneous disease characterized by various immunological phenotypes
19	Guo B.-C., Wu K.-H., Chen C.-Y., Lin W.-Y., Chang Y.-J., Lin M.-J., Wu H.-P.	Advancements in Allergen Immunotherapy for the Treatment of Atopic Dermatitis	2024	International Journal of Molecular Sciences	25	2	1316	10.3390/ijms25021316	https://www.scopus.com/inward/record.uri?eid=2-s2.0-85183432059&doi=10.3390%2fijms25021316&partnerID=40&md5=fa434f5e9eb0b435c1ee5da6139f4a1f	38279315	Review	Biomarkers	Furthermore, there is an overexpression of Th2 cytokines (interleukin (IL)-4, IL-5, thymic stromal lymphopoietin (TSLP), IL-13, and IL-31) during the acute phase [21,46], along with the upregulation of T-helper cell type 22 (Th22) cytokines, leading to the overexpression of IL-22
19	Zysk W., Mesjasz A., Trzeciak M., Horvath A., Plata-Nazar K.	Gastrointestinal Comorbidities Associated with Atopic Dermatitis—A Narrative Review	2024	International Journal of Molecular Sciences	25	2	1194	10.3390/ijms25021194	https://www.scopus.com/inward/record.uri?eid=2-s2.0-85183284456&doi=10.3390%2fijms25021194&partnerID=40&md5=b138d7b943ef23d9c393c63274a9278f	38256267	Review	Biomarkers	The main players in AD are from the T helper 2 (Th2) immune axis. Furthermore, the altered immune response includes additional activation of Th1, Th17, and Th22 cytokine pathways depending on the phase of the disease, age, and ethnicity of the patient
20												Biomarkers	Acute lesions in AD result from the accumulation of cytokines of the Th2 and Th22, and to a lesser extent, Th17, axes. As AD lesions become chronic, significant increases in Th1 cytokines are observed, along with an intensification of Th2 and Th22 responses
20												Biomarkers	The dominance of various types of cytokines involved in AD development, varying by ethnicity, leads to different AD phenotypes and endotypes
20												Race	Asian AD is characterized by greater Th17 and lower Th1 axis activation compared to European American AD, which shows a more pronounced Th2, Th22, and Th1 immune response
20												Biomarkers	The traditional immune polarization towards Th2, elevated IgE levels, eosinophilia, and greater prevalence of food allergy are associated with the extrinsic phenotype (80%)
20												Biomarkers	Whereas AD patients with the intrinsic phenotype (20%) exhibit normal levels of IgE and greater immune polarization towards Th1 and Th17/Th22
21	Takahashi N., Nakashima R., Nasu A., Hayashi M., Fujikawa H., Kawakami T., Eto Y., Kishimoto T., Fukuyama A., Ogasawara C., Kawano K., Fujiwara Y., Suico M.A., Kai H., Shuto T.	T3 Intratracheal Therapy Alleviates Pulmonary Pathology in an Elastase-Induced Emphysema-Dominant COPD Mouse Model	2024	Antioxidants	13	1	30	10.3390/antiox13010030	https://www.scopus.com/inward/record.uri?eid=2-s2.0-85183147027&doi=10.3390%2fantiox13010030&partnerID=40&md5=3b22c31195fe0e2f48924bae9c3ede18		Article	General	In fact, phenotype/endotype classification has been considered for a better understanding of the disease mechanisms in asthma [7], atopic dermatitis [8], and sepsis
22	Liu Z., Shi Z., Deng Y.	Clinical features and biomarker differences of severe intrinsic and extrinsic atopic dermatitis	2024	Cutaneous and Ocular Toxicology	43	1		10.1080/15569527.2023.2300782	https://www.scopus.com/inward/record.uri?eid=2-s2.0-85182989449&doi=10.1080%2f15569527.2023.2300782&partnerID=40&md5=a3afb962cb3bb52e8ba86ba11b245ece	38258428	Article	Biomarkers	Therefore, Th17/Th22 cytokine-targeting treatments can be explored in future clinical studies
22												General	Understanding the differences in clinical features and blood biomarkers between IAD and EAD is vital for accurately elucidating the physiopathogenesis of AD, preventing and managing allergens, and developing individualised treatments
22												General	Recent studies have shown that atopic dermatitis is a complex disease that can be divided into several subtypes, the traditional ‘One-size-fits-all’ approach is not suitable for all subtypes
22												Age	However, IAD patients had a shorter course of disease than EAD patients, which may be attributed to the early onset of EAD in infants and young children and persistent disease with no or temporary relief compared with the later onset of IAD
23	Milano G., Forestieri S., Tedeschi M., Licari A., Brazzelli V., Marseglia G.L.	Biological Therapies for Pediatric Atopic Dermatitis-A Review	2024	Current Pediatric Reviews	20	3		10.2174/1573396320666230912103136	https://www.scopus.com/inward/record.uri?eid=2-s2.0-85182812146&doi=10.2174%2f1573396320666230912103136&partnerID=40&md5=ebf8fa63067b1b86269f5f6a44248807	37702168	Review		Not available
24	Suzuki T., Kondo S., Ogura Y., Otsuka M., Tokura Y.	How Do Classical Subtypes Correspond to Endotypes in Atopic Dermatitis?	2024	International Journal of Molecular Sciences	25	1	265	10.3390/ijms25010265	https://www.scopus.com/inward/record.uri?eid=2-s2.0-85182091993&doi=10.3390%2fijms25010265&partnerID=40&md5=67f354cbb1800f1b3b44198a8becd2fe	38203432	Review	General	One of the current issues in atopic dermatitis (AD) is how to divide this complicated disease into subtypes
24												General	Although phenotypes have been historically used for the subtyping of AD [1], the current concept of endotypes may be of greater clinical importance
24												General	Since a number of new effective drugs have been marketed [6,7] and clinical trials of novel therapies are ongoing, information on endotypic properties in individual patients is required for the choice of medicine
24												Biomarkers	In relation to a skewing immune condition, the type of antigen to which patients are exposed is involved in endotyping. Protein allergens and metal/hapten antigens induce the expression of interleukin (IL)-4/IL-13 and interferon (IFN)-γ/IL-22/IL-17, respectively
24												Race	On the other hand, “intrinsic”, “Asian”, and “adult” subtypes are characterized by various extents of a Th1 (type 1)-, Th22/Th17 (type 3)-, and/or IL-19A (related to type 3 mainly in the presence of autoimmune mechanisms, but also to type 2 in the Th2-dependent allergic process)-skewing condition
24												Race	Figure 1
24												Biomarkers	For example, the expression of individual cytokines is deeply influenced by types of allergens
24												Biomarkers	Cytokines are one of the most frequently used viewpoints for endotyping AD, and their expression levels can be measured at the protein or mRNA levels in blood and skin specimens from the patients
24												Biomarkers	A good example is the cytokine-based endotype, which is categorized based on type 2, type 1, and/or type 3 cytokine-high properties
25	Gupta R.K., Miller J., Croft M.	TNF-like weak inducer of apoptosis inhibition is comparable to IL-13 blockade in ameliorating atopic dermatitis inflammation	2024	Allergy: European Journal of Allergy and Clinical Immunology	79	1		10.1111/all.15879	https://www.scopus.com/inward/record.uri?eid=2-s2.0-85169441893&doi=10.1111%2fall.15879&partnerID=40&md5=140ad91be3901c331aadd7aaae27868c	37650473	Article	General	Atopic dermatitis (AD) is often associated with an allergic reaction and biased Th2 immune responses that lead to pathological changes in the skin including epidermal acanthosis, hyperkeratosis, and dermal inflammation
25												Biomarkers	Th2-related genes such as IL4, IL13, TSLP, and CCL17 have been extensively studied in the context of AD
26	Xia E., Gaurav A., Yan A., Mostaghimi A.	JAK Inhibitor Use for the Inpatient Dermatologist	2023	Current Dermatology Reports	12	4		10.1007/s13671-023-00412-w	https://www.scopus.com/inward/record.uri?eid=2-s2.0-85176813584&doi=10.1007%2fs13671-023-00412-w&partnerID=40&md5=99a45d8db1aa9854f55c9cd612570253		Review	Biomarkers	For example, there is growing evidence suggesting the pathophysiology of atopic dermatitis (AD), a condition in which severe disease is frequently managed inpatient, involves not only T helper (Th)2 cytokines such as interleukin (IL)-4, IL-5, and IL-13 but also other Th cell-mediated signaling cascades
27	Lé A.M., Gooderham M., Torres T.	Abrocitinib for the treatment of atopic dermatitis	2023	Immunotherapy	15	16		10.2217/imt-2023-0057	https://www.scopus.com/inward/record.uri?eid=2-s2.0-85174752028&doi=10.2217%2fimt-2023-0057&partnerID=40&md5=1303417e71cf1e291c2a2ad96a22cde2	37667972	Review	Biomarkers	Abnormalities in filaggrin, intercellular lipids and tight junctions contribute to a compromised skin barrier, with increased permeability to external triggers, sebostasis and increased transepidermal water loss
28	Zheng C., Cao T., Ye C., Zou Y.	Neutrophil recruitment by CD4 tissue-resident memory T cells induces chronic recurrent inflammation in atopic dermatitis	2023	Clinical Immunology	256		109805	10.1016/j.clim.2023.109805	https://www.scopus.com/inward/record.uri?eid=2-s2.0-85174465260&doi=10.1016%2fj.clim.2023.109805&partnerID=40&md5=a5b1a2010184477a60eb2c00880af703	37832861	Article	Age	AD is a complex chronic, recurrent inflammatory skin disease with age-dependent changes in its etiology
29	Sitko K., Starke M., Tukaj S.	Heat shock protein 90 (Hsp90) inhibitor STA-9090 (Ganetespib) ameliorates inflammation in a mouse model of atopic dermatitis	2023	Cell Stress and Chaperones	28	6		10.1007/s12192-023-01387-0	https://www.scopus.com/inward/record.uri?eid=2-s2.0-85174242855&doi=10.1007%2fs12192-023-01387-0&partnerID=40&md5=a865fd6b2fd6689112af8ef8e4ba81e4	37851180	Article	Biomarkers	The involvement of innate immune cells, including mast cells and eosinophils, as well other Th subpopulations in AD, is also proven
30	Jutel M., Agache I., Zemelka-Wiacek M., Akdis M., Chivato T., del Giacco S., Gajdanowicz P., Gracia I.E., Klimek L., Lauerma A., Ollert M., O'Mahony L., Schwarze J., Shamji M.H., Skypala I., Palomares O., Pfaar O., Torres M.J., Bernstein J.A., Cruz A.A., Durham S.R., Galli S.J., Gómez R.M., Guttman-Yassky E., Haahtela T., Holgate S.T., Izuhara K., Kabashima K., Larenas-Linnemann D.E., von Mutius …	Nomenclature of allergic diseases and hypersensitivity reactions: Adapted to modern needs: An EAACI position paper	2023	Allergy: European Journal of Allergy and Clinical Immunology	78	11		10.1111/all.15889	https://www.scopus.com/inward/record.uri?eid=2-s2.0-85173733789&doi=10.1111%2fall.15889&partnerID=40&md5=71a972ea9593cdd263bcd2095c2c0eb5	37814905	Article	General	New disease endotypes, defined by distinct pathophysiological mechanisms, are now described for asthma,1-4 allergic rhinitis (AR),5-7 chronic rhinosinusitis (CRS),8, 9 atopic dermatitis (AD),10, 11 and food,12 venom13 and drug allergy.14
31	Lopez-Escamez J.A., Vela J., Frejo L.	Immune-Related Disorders Associated With Ménière's Disease: A Systematic Review and Meta-analysis	2023	Otolaryngology - Head and Neck Surgery (United States)	169	5		10.1002/ohn.386	https://www.scopus.com/inward/record.uri?eid=2-s2.0-85161398195&doi=10.1002%2fohn.386&partnerID=40&md5=b4a9e6d1bd10177a902a2163b82c2672	37272729	Review	Race	The prevalence of autoimmune and allergic diseases is different in both East Asian and European populations, and we have observed significant differences in allergic diseases
32	Trave I., Salvi I., Burlando M., Cozzani E., Parodi A.	“De Novo” Psoriasis and Relapse of Psoriasis Induced by Dupilumab: Three New Cases and Review of the Literature	2023	Journal of Clinical Medicine	12	19	6291	10.3390/jcm12196291	https://www.scopus.com/inward/record.uri?eid=2-s2.0-85173881627&doi=10.3390%2fjcm12196291&partnerID=40&md5=5092893169da56a0e42a8f6883186d7a		Review	General	Differently, extrinsic AD is characterized by high total IgE levels, eosinophilia, a personal or family atopic background and a greater rate of filaggrin gene mutations, and its endotype classically includes TH-2-TH-22 and TH-17 markers
32												Race	The expression of endotypes also changes with age; children have a very similar cytokines-expression to Asian AD with an overexpression of TH-22-TH-17 but an absence of TH-1-related cytokines
33	Bellon N.	New developments in the management of atopic dermatitis in children [Nouveautés dans la prise en charge de la dermatite atopique de l'enfant]	2023	Journal de Pediatrie et de Puericulture	36	5		10.1016/j.jpp.2023.06.001	https://www.scopus.com/inward/record.uri?eid=2-s2.0-85162884916&doi=10.1016%2fj.jpp.2023.06.001&partnerID=40&md5=91ce43af11718e87c41571b43c8183e7		Short Survey	General	La DA extrinsèque (80 %) est caractérisée par l’augmentation des IgE totales, une hyperéosinophilie, des antécédents familiaux et personnels atopiques et une proportion accrue de mutations filaggrine, contrairement à la DA intrinsèque (20 %) où l’on note des IgE totales normales, une prédominance féminine, un début plus tardif, une barrière cutanée préservée, une plus grande fréquence des allergi…
33												General	Des études récentes ont montré que les phénotypes de DA peuvent être individualisés selon l’âge, la chronicité, l’ethnie, le statut filaggrine et le taux d’IgE circulantes. Le terrain génétique (endotype) fait le lit des aspects cliniques différents (phénotypes)
33												Race	La prépondérance de l’une ou l’autre de ces voies dépend de plusieurs facteurs : terrain génétique (ethnicité), âge, évolution de l’eczéma
34	Liu X., Zhao Y., Cai L., Zhang J.	Atopic dermatitis - like lesions appearing after interleukin - 17 antagonist therapy in 4 cases of psoriasis: case analysis and literature review [银屑病患者白细胞介素 17 拮抗剂治疗后出现特应性皮炎样皮疹 4 例分析与文献回顾]	2023	Chinese Journal of Dermatology	56	9		10.35541/cjd.20210794	https://www.scopus.com/inward/record.uri?eid=2-s2.0-85182639412&doi=10.35541%2fcjd.20210794&partnerID=40&md5=d2f7d53a01979e2166a57346dc4c0da0		Article		Not available
35	Kaszycki M.A., Pixley J.N., Feldman S.R.	Concurrent Atopic Dermatitis and Psoriasis Successfully Treated With Dual Biologic Therapy	2023	Cutis	112	3		10.12788/cutis.0858	https://www.scopus.com/inward/record.uri?eid=2-s2.0-85175678636&doi=10.12788%2fcutis.0858&partnerID=40&md5=95fbfa25ba95ca5f2d00d8e5ed1a3848	37903395	Article	General	Extrinsic AD is characterized by eosinophilia as well as a personal and family history of atopy
36	Wang Y., Wu Y., Gu C., Wang S., Yin H., Zhu R., Wang C., Li Z., Yao X., Li W.	Peripheral blood mononuclear cell- transcriptome signatures of atopic dermatitis and prediction for the efficacy of dupilumab	2023	Journal of Dermatological Science	111	3		10.1016/j.jdermsci.2023.06.002	https://www.scopus.com/inward/record.uri?eid=2-s2.0-85166985288&doi=10.1016%2fj.jdermsci.2023.06.002&partnerID=40&md5=e553caa232c57b0277c539f99d57f814	37349237	Article	General	Atopic dermatitis (AD) is a highly heterogeneous skin disease [1], which is characterized by T helper (Th) 2 cell-dominant inflammation [2], and other subsets of Th cells (e.g., Th1, Th17, and Th22) are differentially involved
37	Gu C., Yao X., Li W.	Burden of Disease; the Current Status of the Diagnosis and Management of Atopic Dermatitis in China	2023	Journal of Clinical Medicine	12	16	5370	10.3390/jcm12165370	https://www.scopus.com/inward/record.uri?eid=2-s2.0-85169092753&doi=10.3390%2fjcm12165370&partnerID=40&md5=f565c8b6218943791654b3ac9c775ab2		Review	Race	The skin lesions of Asian (Japan and Korea) AD patients have higher proportions of T helper (Th) 17 inflammatory infiltration, in addition to Th2- and Th22-type inflammation, compared to the Th2/Th22-dominant inflammatory pattern in AD of the European-American population
38	Yamaguchi H.L., Yamaguchi Y., Peeva E.	Role of Innate Immunity in Allergic Contact Dermatitis: An Update	2023	International Journal of Molecular Sciences	24	16	12975	10.3390/ijms241612975	https://www.scopus.com/inward/record.uri?eid=2-s2.0-85168732047&doi=10.3390%2fijms241612975&partnerID=40&md5=ac08a20becf81ec18652c134112c14be	37629154	Review	Race	In addition to the heterogenous nature of ACD pathogenesis, atopic dermatitis is heterogenous based on age and ethnicity
39	Reyes-Hadsall S., Park L., Frauenfelder A., Fayiga F.F., Graneiro A., Duarte A.M.	Concerning Newborn Rashes and Developmental Abnormalities: Part I: Common and Benign Findings	2023	Pediatrics in Review	44	8		10.1542/pir.2022-005726	https://www.scopus.com/inward/record.uri?eid=2-s2.0-85166387805&doi=10.1542%2fpir.2022-005726&partnerID=40&md5=feb29b935332f460d026a0b0b0590770	37525308	Article	General	Atopic dermatitis is a chronic inflammatory skin condition that is caused by a breakdown of the barrier function of the skin via mutation in the filaggrin protein
39												General	Atopic dermatitis is associated with asthma, and peripheral eosinophilia or immunoglobulin E reactivity may be seen
40	Wollenberg A., Kircik L., Simpson E., Brinker D., Katoh N., Rueda M.J., Issa M., Yang F., Feely M., Alexis A.	Pooled Analysis of Baricitinib Tolerability in Patients With Atopic Dermatitis in Relation to Acne, Headache, and Gastrointestinal Events From 8 Clinical Trials	2023	Dermatitis	34	4		10.1089/derm.2022.0027	https://www.scopus.com/inward/record.uri?eid=2-s2.0-85165520679&doi=10.1089%2fderm.2022.0027&partnerID=40&md5=e1f7d13fdb003d14fca7c486acea044c	36749121	Article	General	Atopic dermatitis (AD) is a chronic, heterogenous, and highly pruritic inflammatory skin disease characterized by skin barrier dysfunction and excessive T cell activation
41	Jackson-Cowan L., Silverberg J.I.	Longitudinal course of cognitive impairment in patients with atopic dermatitis	2023	Archives of Dermatological Research	315	6		10.1007/s00403-023-02536-2	https://www.scopus.com/inward/record.uri?eid=2-s2.0-85146942267&doi=10.1007%2fs00403-023-02536-2&partnerID=40&md5=abf33cd4e6a68f9cc087a6d912e4c18b	36708375	Article	Race	In addition to a larger degree of systemic inflammation, some studies suggest that AD in African-American patients tends to be skewed toward more of a Th2/Th17/Th22 profile, while others suggest that Th17 is absent in African-American AD
42	Hodelin C., Fan R., Damsky W., Cohen J.M.	The association of atopic dermatitis and chronic rhinosinusitis in adults: a cross-sectional study using the All of Us research program	2023	International Journal of Dermatology	62	8		10.1111/ijd.16544	https://www.scopus.com/inward/record.uri?eid=2-s2.0-85143219144&doi=10.1111%2fijd.16544&partnerID=40&md5=ae8a9024d4875e49fefa2b9a8615a16a	36468789	Letter	General	Given the recent description of AD “endotypes” that may differ immunologically, studying this relationship in a diverse US cohort adds to our current understanding of this relationship
43	Lee K.H., Kim J.D., Jeong D.H., Kim S.M., Park C.O., Lee K.H.	Development of a novel microneedle platform for biomarker assessment of atopic dermatitis patients	2023	Skin Research and Technology	29	7	e13413	10.1111/srt.13413	https://www.scopus.com/inward/record.uri?eid=2-s2.0-85165456299&doi=10.1111%2fsrt.13413&partnerID=40&md5=e5bfb80464b6b6a8c1fdd5b6468946e4	37522507	Article	Biomarkers	Th2 biomarkers correlated positively with disease severity and negatively with barrier products such as loricrin and filaggrin
44	Gregoriou S., Apalla Z., Georgiou S., Zafiriou E., Theodoropoulos K., Ioannidis D., Kalapothakou K., Katoulis A., Lazaridou E., Papakonstantis M., Rigopoulos D., Sidiropoulos T., Stratigos A., Tambouratzi E., Vakirlis E.	The unmet medical need in management of adult patients with moderate-to-severe atopic dermatitis in Greece	2023	Archives of Hellenic Medicine	40	4			https://www.scopus.com/inward/record.uri?eid=2-s2.0-85164837551&partnerID=40&md5=531cffc03dab57aed439be45bce1159a		Article	General	Difficult to diagnose
45	Bai X., Rao X., Wang Y., Shen H., Jin X.	A homogeneous Lonicera japonica polysaccharide alleviates atopic dermatitis by promoting Nrf2 activation and NLRP3 inflammasome degradation via p62	2023	Journal of Ethnopharmacology	309		116344	10.1016/j.jep.2023.116344	https://www.scopus.com/inward/record.uri?eid=2-s2.0-85149445654&doi=10.1016%2fj.jep.2023.116344&partnerID=40&md5=df4b1c7086ac81394d7d905291abe091	36889421	Article	Biomarkers	In AD, transantigen-presenting CD4+ T cells cause immediate release of alarm cytokines, such as IL-1β (interleukin-1β), IL-25, IL-33, and thymic stromal lymphoprotein (TSLP), from keratin-forming cells. In turn, this causes the release of high levels of Th2 marker cytokines (such as IL-4, IL-5, and IL-13), promoting immunoglobulin E (IgE) class switching and eosinophil recruitment
46	Umehara Y., Trujillo-Paez J.V., Yue H., Peng G., Nguyen H.L.T., Okumura K., Ogawa H., Niyonsaba F.	Calcitriol, an Active Form of Vitamin D3, Mitigates Skin Barrier Dysfunction in Atopic Dermatitis NC/Nga Mice	2023	International Journal of Molecular Sciences	24	11	9347	10.3390/ijms24119347	https://www.scopus.com/inward/record.uri?eid=2-s2.0-85161614502&doi=10.3390%2fijms24119347&partnerID=40&md5=aab5c875a7d6fc8d68ce45364f107142	37298299	Article	Biomarkers	Because skin barrier function involves many molecules, including lipids, natural moisturizing factors, and keratins, variation in the expression of skin barrier-related proteins may be caused by differences in among mouse strains or differences in pathophysiology of human skin
46												Race	In fact, the molecular mechanisms of immune polarization and skin barrier dysfunction in atopic dermatitis vary according to ethnic origins, between intrinsic and extrinsic atopic dermatitis, as well as between pediatric and adult atopic dermatitis
47	Zakria D., Brownstone N., Armstrong A.W., Boh E.E., Koo J.Y.M., Merola J.E., Pariser D., Lebwohl M.	Integrating Precision Medicine into Medical Dermatology Clinical Practice: An Expert Consensus Panel	2023	Journal of Drugs in Dermatology	22	6		10.36849/JDD.7432	https://www.scopus.com/inward/record.uri?eid=2-s2.0-85160978482&doi=10.36849%2fJDD.7432&partnerID=40&md5=3af3018aa49fb343eddeb72360783c89	37276166	Article		Not available
48	Boguniewicz M., Fonacier L., Guttman-Yassky E., Ong P.Y., Silverberg J.I.	Atopic Dermatitis Yardstick update	2023	Annals of Allergy, Asthma and Immunology	130	6		10.1016/j.anai.2023.03.010	https://www.scopus.com/inward/record.uri?eid=2-s2.0-85151618657&doi=10.1016%2fj.anai.2023.03.010&partnerID=40&md5=4fe6b5a1da73bd36f8bce7ca5ab00681	36931465	Article	Biomarkers	Although a number of clinical phenotypes and endotypes have been described, type 2 immunity seems to be central to all of them
49	Facheris P., Jeffery J., Del Duca E., Guttman-Yassky E.	The translational revolution in atopic dermatitis: the paradigm shift from pathogenesis to treatment	2023	Cellular and Molecular Immunology	20	5		10.1038/s41423-023-00992-4	https://www.scopus.com/inward/record.uri?eid=2-s2.0-85150071212&doi=10.1038%2fs41423-023-00992-4&partnerID=40&md5=e5a95b44ff8ece79fdd277a7a64f5d71	36928371	Review	General	Subsequent studies highlighted that AD lesions are primarily, but not exclusively, Th2-driven, with the overproduction of important Th2 cytokines and chemokines, including IL-4, IL-5, IL-13, CCL17, CCL18, and CCL22 [25, 26]. but is also Th22-skewed, with the overproduction of IL-22, while the contributions of the Th1 and Th17 axes vary depending on the AD endophenotype
49												General	On a molecular level, this characterization revealed specific immune pathway contributions and different characteristics of skin barrier alterations for each AD endophenotype
49												Race	Ethnic background is a critical delineation for AD. European American AD cohorts feature relatively high activity of the Th2 and Th22 axes and some upregulation of the Th1 and Th17 axes compared to Asian and African American AD cohorts
49												Race	Several AD phenotypes, including intrinsic AD, Asian AD, and pediatric AD phenotypes, exhibit a higher Th17/IL23 skew
50	Singh K., Valido K., Swallow M., Okifo K.O., Wang A., Cohen J.M., Damsky W.	Baseline skin cytokine profiles determined by RNA in situ hybridization correlate with response to dupilumab in patients with eczematous dermatitis	2023	Journal of the American Academy of Dermatology	88	5		10.1016/j.jaad.2022.12.052	https://www.scopus.com/inward/record.uri?eid=2-s2.0-85149885683&doi=10.1016%2fj.jaad.2022.12.052&partnerID=40&md5=ea81f445f7100bb0fb39351b93739590	36780951	Article	General	The reason(s) for heterogeneity in clinical responses are not fully understood but may be related to underlying immunologic heterogeneity in AD
50												Race	In other patients, type 1 (Th1) and/or type 3 (Th17) immunity may also play a role; for example, relative type 3 polarization has been implicated in early-onset childhood AD and AD in individuals of Asian descent
50												Race	IL-22 is involved in type 2 and type 3 immunity and has been proposed to play a more important role in Black/African American individuals with AD
51	Mikhaylov D., Ungar B., Renert-Yuval Y., Guttman-Yassky E.	Oral Janus kinase inhibitors for atopic dermatitis	2023	Annals of Allergy, Asthma and Immunology	130	5		10.1016/j.anai.2023.01.020	https://www.scopus.com/inward/record.uri?eid=2-s2.0-85148377833&doi=10.1016%2fj.anai.2023.01.020&partnerID=40&md5=00118c335a861ecc750600d961a79f67	36736457	Review	General	AD is also a heterogeneous disease, with many subtypes and endotypes that harbor both clinical and molecular differences
51												Race	AD is a clinically and molecularly heterogeneous disease, with distinct endotypes based on age, filaggrin status, ethnicity, disease chronicity, and immunoglobulin E (IgE) levels (extrinsic vs intrinsic)
52	Kim D.H., Kim S.W., Basurrah M.A., Hwang S.H.	The Safety and Efficacy of Dupilumab for Chronic Rhinosinusitis with Nasal Polyposis: A Meta-Analysis	2023	B-ENT	19	2		10.5152/B-ENT.2023.221085	https://www.scopus.com/inward/record.uri?eid=2-s2.0-85164613405&doi=10.5152%2fB-ENT.2023.221085&partnerID=40&md5=6d2955efceb12ad40a1c00f22769f7e5		Article		Not available
53	Mesjasz A., Kołkowski K., Wollenberg A., Trzeciak M.	How to Understand Personalized Medicine in Atopic Dermatitis Nowadays?	2023	International Journal of Molecular Sciences	24	8	7557	10.3390/ijms24087557	https://www.scopus.com/inward/record.uri?eid=2-s2.0-85157999574&doi=10.3390%2fijms24087557&partnerID=40&md5=862f132d3e3c1798fe99a333a2eda21b	37108720	Review	General	Firstly, unique endotypes are influenced the exposome developing the numerous phenotypes of eczema
53												General	The extrinsic endotype is more common (~80%), while the intrinsic endotype occurs only in a minority of people (~20%)
53												General	The extrinsic endotype is characterized by increased serum IgE levels, a familial predisposition to atopy, and a disruption of the skin barrier, resulting in increased transepidermal water loss (TEWL)
53												General	The intrinsic endotype has a similar clinical presentation, but the serum IgE levels are normal, a greater metal hypersensitivity is observed, and it mainly affects females
53												Race	Ethnicity and age are two major factors, which distinguish specific molecular patterns characteristic to each group (European/American AD, Asian AD, African/American AD, pediatric AD, and adult AD)
53												Race	When considering immunological differences between Asian AD and European/American AD, the first is characterized by a bigger activation of the Th17 axis [7,10,11]. In contrast to Asian AD, cytotoxic Th1 is thought to be an important player in the chronic phases of European/American AD
53												Race	In African/American AD, on the other hand, responsibility is skewed towards the Th2/Th22 subsets, while Th1/Th17 do not seem to be pathogenic
53												Age	The patient’s age as well as the disease chronicity should therefore be a crucial element when considering a therapeutic approach. Th2 is the most important immunological factor contributing to inflammation in children with AD; the levels of Th2 cytokines and related chemokines (e.g., IL-13, OX40 ligand, and thymic stromal lymphopoietin (TSLP) receptor) were similar or greater in lesional and non…
53												Age	Moreover, IL-9/Th9 has been found to be significantly higher in children than adults
54	Chiricozzi A., Maurelli M., Calabrese L., Peris K., Girolomoni G.	Overview of Atopic Dermatitis in Different Ethnic Groups	2023	Journal of Clinical Medicine	12	7	2701	10.3390/jcm12072701	https://www.scopus.com/inward/record.uri?eid=2-s2.0-85152945043&doi=10.3390%2fjcm12072701&partnerID=40&md5=4cf3d431d963c5c893b690a64a5a8bb9		Review	Race	Moreover, different endotypes across different age groups and ethnicities and according to IgE levels and filaggrin mutation status have been identified through specific molecular signatures
54												Race	Figure 1
55	Rauer L., Reiger M., Bhattacharyya M., Brunner P.M., Krueger J.G., Guttman-Yassky E., Traidl-Hoffmann C., Neumann A.U.	Skin microbiome and its association with host cofactors in determining atopic dermatitis severity	2023	Journal of the European Academy of Dermatology and Venereology	37	4		10.1111/jdv.18776	https://www.scopus.com/inward/record.uri?eid=2-s2.0-85147109119&doi=10.1111%2fjdv.18776&partnerID=40&md5=90dc9c3d2065e3579312e04777902a75	36433676	Article	General	Along with the presence of heterogenous phenotypes and endotypes,
55												Race	With substantial race-based differences observed in the microbiome of healthy subjects,47, 48 and recently established racial endotypes found in transcriptome and immunologic data from AD patients,6, 49, 50 racial endotypes might also explain differences in the AD skin microbiome
56	Youn C., Dikeman D.A., Chang E., Liu H., Nolan S.J., Alphonse M.P., Joyce D.P., Liu Q., Meixiong J., Dong X., Miller L.S., Archer N.K.	Crisaborole efficacy in murine models of skin inflammation and Staphylococcus aureus infection	2023	Experimental Dermatology	32	4		10.1111/exd.14722	https://www.scopus.com/inward/record.uri?eid=2-s2.0-85144330131&doi=10.1111%2fexd.14722&partnerID=40&md5=b411e7898bd6a3229f2fba8c1d87248d	36461082	Article	Biomarkers	Moreover, AD patients with filaggrin loss-of-function mutations are distinct from patients without mutations (e.g. distinct microbiome composition,15 increased type 1 IFN responses,16 and decreased barrier function
57	Gelato F., Mastorino L., Stepkina E., Cavaliere G., Ribero S., Quaglino P., Ortoncelli M.	Is Dupilumab as Effective in Intrinsic Atopic Dermatitis as It Is in Extrinsic Atopic Dermatitis?	2023	Journal of Clinical Medicine	12	6	2189	10.3390/jcm12062189	https://www.scopus.com/inward/record.uri?eid=2-s2.0-85151164312&doi=10.3390%2fjcm12062189&partnerID=40&md5=f03d56d3813420d97693981e6c1ed060		Article	Biomarkers	The prevalence of IAD has been reported between 15% and 45% in different studies, and it is characterized by a female predominance, a later age at onset, and a more frequent distribution in the head and neck area (H&N)
57												Biomarkers	In contrast to what has previously been shown by other studies [5,9], our patients with EAD had a higher mean H&N EASI than patients with IAD at the baseline.
57												Biomarkers	Since increased Th2 levels are a common feature across the AD spectrum, targeting this axis should theoretically be beneficial for all AD phenotypes
57												Biomarkers	Therefore, such patients could benefit from targeted treatment of these two cytokine axes
58	Chu C.-Y., Yao T.-C., Shih I.-H., Yang C.-Y., Chin C.L., Ibrahim S.B.B.K., Thevarajah S., Fon L.K., Ho M.H.-K., Mo C.C., Yu C.P., Loo S.K.-F., Luger T.	Pimecrolimus for the Treatment of Atopic Dermatitis in Infants: An Asian Perspective	2023	Dermatology and Therapy	13	3		10.1007/s13555-022-00886-9	https://www.scopus.com/inward/record.uri?eid=2-s2.0-85147378076&doi=10.1007%2fs13555-022-00886-9&partnerID=40&md5=f2ae2823d48c1114cc13c5a9798d96b5		Review	Race	The interleukin 19 (IL-19) level was also higher in the Asian population with AD. IL-19 increases IL-17’s effect on keratinocytes, which play an important role in atopic skin inflammation
59	Simpson E.L., Gooderham M., Wollenberg A., Weidinger S., Armstrong A., Soung J., Ferrucci S., Lima R.G., Witte M.M., Xu W., Elmaraghy H., Natalie C.R., Pierce E., Blauvelt A.	Efficacy and Safety of Lebrikizumab in Combination with Topical Corticosteroids in Adolescents and Adults with Moderate-to-Severe Atopic Dermatitis: A Randomized Clinical Trial (ADhere)	2023	JAMA Dermatology	159	2		10.1001/jamadermatol.2022.5534	https://www.scopus.com/inward/record.uri?eid=2-s2.0-85148250778&doi=10.1001%2fjamadermatol.2022.5534&partnerID=40&md5=0714a3d913216413ff4a530f2703dbf0	36630140	Article	Race	The collection of a patient’s race and ethnicity is important, given recent descriptions of disease heterogeneity in AD, with diverse phenotypes and endotypes described based on age, disease chronicity, race and ethnicity, genetics, immunoglobulin E status, and underlying molecular mechanisms.
60	Orfali R.L., Aoki V.	Blockage of the IL-31 Pathway as a Potential Target Therapy for Atopic Dermatitis	2023	Pharmaceutics	15	2	577	10.3390/pharmaceutics15020577	https://www.scopus.com/inward/record.uri?eid=2-s2.0-85149138529&doi=10.3390%2fpharmaceutics15020577&partnerID=40&md5=4858164a12d5e5c1c667561259aa3263		Review	Race	AD may start as a skin condition, but it may evolve into a Th2 systemic disease, with associated atopic and non-atopic comorbidities and a heterogeneous pattern of the immune response, depending on the skin barrier defects, age, and ethnicity
61	Kondratuk K., Netravali I.A., Castelo-Soccio L.	Modern Interventions for Pediatric Atopic Dermatitis: An Updated Pharmacologic Approach	2023	Dermatology and Therapy	13	2		10.1007/s13555-022-00868-x	https://www.scopus.com/inward/record.uri?eid=2-s2.0-85144205109&doi=10.1007%2fs13555-022-00868-x&partnerID=40&md5=07fccfb19845a35b3b5cfb0728f76b2d		Review	General	Though AD pathogenesis is heterogeneous, a “one-size-fits-all” often guides treatment
62	Nunomura S., Uta D., Kitajima I., Nanri Y., Matsuda K., Ejiri N., Kitajima M., Ikemitsu H., Koga M., Yamamoto S., Honda Y., Takedomi H., Andoh T., Conway S.J., Izuhara K.	Periostin activates distinct modules of inflammation and itching downstream of the type 2 inflammation pathway	2023	Cell Reports	42	1	111933	10.1016/j.celrep.2022.111933	https://www.scopus.com/inward/record.uri?eid=2-s2.0-85147316045&doi=10.1016%2fj.celrep.2022.111933&partnerID=40&md5=0d6d09e8c1624d39de7eae00a8dce3ee	36610396	Article	Biomarkers	Importantly, patients showing the expression profile combining type 2 cytokines and non-type 2 cytokines have clinically more severe AD than patients with type 2 cytokines alone
62												General	It remains unclear which subtype of patients with AD show the same pathogenesis of skin inflammation and itching as that of FADS mouse, because it is thought that the pathogenesis of AD is heterogeneous
63	Lunjani N., Kerbelker T., Mdletshe F.B., Hlela C., O’Mahony L.	Phenotypes, endotypes and genotypes of atopic dermatitis and allergy in populations of African ancestry on the continent and diaspora	2023	Frontiers in Allergy	4		1203304	10.3389/falgy.2023.1203304	https://www.scopus.com/inward/record.uri?eid=2-s2.0-85184242624&doi=10.3389%2ffalgy.2023.1203304&partnerID=40&md5=8e8e52146540f3639c71280e285cff0e		Review	Race	It has been observed that African individuals may have a pronounced treatment-resistant lichenified type and often present with severe forms of AD
63												Age	Clinical variations in AD phenotypes are also age-dependent
63												Race	Fig 1
63												Race	Table 1
63												Biomarkers	These immune pathways correspond with particular features
63												General	Th1 activation has been described in chronic AD lesions, Th17 activation has been described as feature of Asian AD that corresponds with psoriasiform features in AD, Th22 activation has been demonstrated in epidermal hyperplasia of lichenification (
63												Age	Absence of Th1 activation in paediatric AD compared to adult AD has also been documented
64	Gürel D.İ., Soyer Ö., Şahiner Ü.M.	Systemic treatments in atopic dermatitis in children	2023	Turkish Journal of Pediatrics	65	6		10.24953/turkjped.2023.203	https://www.scopus.com/inward/record.uri?eid=2-s2.0-85182227548&doi=10.24953%2fturkjped.2023.203&partnerID=40&md5=73868a1ab5bacc7d33f4a1528ad448f8	38204304	Review	Biomarkers	While the extrinsic form is the more common form with elevated IgE and eosinophilia in the atopic background, the intrinsic form does not increase IgE and does not show atopic background, but cytokines and epidermal barrier damage are similar
64												Race	While Th1 is not seen in the pediatric group, Th2 and Th22 are increased in all ethnic groups, and Th17 is increased more in Asians and pediatric groups. Th2-Th22-Th17 are increased more in intrinsic and chronic subtypes
65	Riedl R., Kühn A., Hupfer Y., Hebecker B., Peltner L.K., Jordan P.M., Werz O., Lorkowski S., Wiegand C., Wallert M.	Characterization of Different Inflammatory Skin Conditions in a Mouse Model of DNCB-Induced Atopic Dermatitis	2023	Inflammation				10.1007/s10753-023-01943-x	https://www.scopus.com/inward/record.uri?eid=2-s2.0-85180727117&doi=10.1007%2fs10753-023-01943-x&partnerID=40&md5=c7bc17b8a8f2f83b83002d8b38124f13		Article	Race	The pathophysiological mechanisms of the disease are highly complex, showing several clinical subtypes with different immune responses and significant variations between ethnic groups
66	Macharadze D.Sh.	Phenotypes of atopic dermatitis	2023	Russian Journal of Allergy	20	3		10.36691/RJA1596	https://www.scopus.com/inward/record.uri?eid=2-s2.0-85174947253&doi=10.36691%2fRJA1596&partnerID=40&md5=37436cfd4500c9d1d9f40518de20e33f		Review	Race	Recently, publications have appeared that confirmed the features of the course of the disease in different ethnic groups (European-American and Asian phenotypes), including immunopathogenetic differences characteristic of different races of people.
67	Mohamed A.A., El Borolossy R., Salah E.M., Hussein M.S., Muharram N.M., Elsalawy N., Khalil M.G., Mahmoud M.O., El-Amir R.Y., Elsanhory H.M.A., Ahmed N., Adaroas A.S., Montaser M., El Kholy A.A.	A comparative randomized clinical trial evaluating the efficacy and safety of tacrolimus versus hydrocortisone as a topical treatment of atopic dermatitis in children	2023	Frontiers in Pharmacology	14		1202325	10.3389/fphar.2023.1202325	https://www.scopus.com/inward/record.uri?eid=2-s2.0-85173911267&doi=10.3389%2ffphar.2023.1202325&partnerID=40&md5=168a781d288bc4143b9c0d72ce23ac4f		Article	Age	As a result, Th2 signaling continues to be the primary driver of pediatric AD, although Th17 signaling is more prominent when compared to AD in adult
68	Stadnikova A.S., Tamrazova O.В., Novik G.А., Bagramova G.Е., Vorobeva A.S.	Rationale for the use of dexpanthenol drugs as part of the external therapy of dermatoses in children and adults [Обоснование применения препаратов с декспантенолом в наружной терапии дерматозов у детей и взрослых]	2023	Meditsinskiy Sovet	12	140		10.21518/ms2023-223	https://www.scopus.com/inward/record.uri?eid=2-s2.0-85171757685&doi=10.21518%2fms2023-223&partnerID=40&md5=670c29fb6c4290610e256350a2b34ae3		Article	Race	There are various phenotypes and endotypes of AD depending on age, gender, ethnicity severity, course of the disease (chronicity), associated diseases, etc.
69	Caffarelli C., Giannetti A., Giannì G., Ricci G.	Anti-inflammatory and biologic drugs for atopic dermatitis: a therapeutic approach in children and adolescents	2023	Frontiers in Medicine	10		1214963	10.3389/fmed.2023.1214963	https://www.scopus.com/inward/record.uri?eid=2-s2.0-85169587567&doi=10.3389%2ffmed.2023.1214963&partnerID=40&md5=a23946afe72dd1524736db01002a55da		Short Survey	Erroneous	Dupilumab achieved IGA (0, 1), ≥75% of EASI (EASI-75), and reduced SCORAD, pruritus NRS, sleep disturbance, DLQI, and patient-oriented eczema measure (POEM) in several phase III studies in adults with AD for up to 52 weeks
70	Çetinarslan T., Kümper L., Fölster-Holst R.	The immunological and structural epidermal barrier dysfunction and skin microbiome in atopic dermatitis-an update	2023	Frontiers in Molecular Biosciences	10		1159404	10.3389/fmolb.2023.1159404	https://www.scopus.com/inward/record.uri?eid=2-s2.0-85169538300&doi=10.3389%2ffmolb.2023.1159404&partnerID=40&md5=9612a7b96d5d9631d7033a3e2906f740		Review	General	AD presents quite heterogeneously, both clinically and immunologically
70	Zhou B., Yue X., Liang S., Shang S., Xiang L., Zhou K., Li L.	Association between IL-25, IL-33 and atopic dermatitis: A systematic review and meta-analysis	2023	European Journal of Inflammation	21			10.1177/1721727X231183670	https://www.scopus.com/inward/record.uri?eid=2-s2.0-85164167472&doi=10.1177%2f1721727X231183670&partnerID=40&md5=d658ae791f34503ae71fb67208777b13		Article	General	The mechanism of AD is complex. Multiple factors contribute to the occurrence of disease synergistically. Immunological factor plays a key role
71	Dou X., Liu L., Zhu X., Wen W., Ni C., Zhao Y., He Z., Li H., Sun Q., Yang Q., Sun X., Guo Y.	Safety and efficacy of Pimecrolimus in atopic dermatitis among Chinese infants: a sub-group analysis of a five-year open-label study	2023	Journal of Dermatological Treatment	34	1	2229464	10.1080/09546634.2023.2229464	https://www.scopus.com/inward/record.uri?eid=2-s2.0-85163672269&doi=10.1080%2f09546634.2023.2229464&partnerID=40&md5=a2001afaa8f037ce76442043367734d0	37394952	Article	Race	Caucasians, on the other hand, did not show Th-17 axis activation
71												Race	Studies have shown that AD harbors different endotypes across different age groups and ethnicities and according to IgE levels and filaggrin mutation status that include European American versus Asian patients
72	Napolitano M., di Vico F., Ruggiero A., Fabbrocini G., Patruno C.	The hidden sentinel of the skin: An overview on the role of interleukin-13 in atopic dermatitis	2023	Frontiers in Medicine	10		1165098	10.3389/fmed.2023.1165098	https://www.scopus.com/inward/record.uri?eid=2-s2.0-85159873183&doi=10.3389%2ffmed.2023.1165098&partnerID=40&md5=e87b0f8d85f732c7bf4cd19ecc8e36b8		Review	Biomarkers	Previous studies showed the key role played by IL-13 in AD pathogenesis, regarding multiple aspects of disease pathogenesis such as skin barrier disruption, epidermal thickening, itch, inflammation, and infection
73	Giancotta C., Colantoni N., Pacillo L., Santilli V., Amodio D., Manno E.C., Cotugno N., Rotulo G.A., Rivalta B., Finocchi A., Cancrini C., Diociaiuti A., El Hachem M., Zangari P.	Tailored treatments in inborn errors of immunity associated with atopy (IEIs-A) with skin involvement	2023	Frontiers in Pediatrics	11		1129249	10.3389/fped.2023.1129249	https://www.scopus.com/inward/record.uri?eid=2-s2.0-85152533500&doi=10.3389%2ffped.2023.1129249&partnerID=40&md5=301b070fb7259f5d595baf2ac8953d65		Review	Biomarkers	LOF FLGmutations or mutations causing a decrease in FLG copy number are strongly associated with AD confirming its fundamental function for epidermal barrier integrity (
74	Gewiss C., Augustin M.	Recent insights into comorbidities in atopic dermatitis	2023	Expert Review of Clinical Immunology	19	4		10.1080/1744666X.2023.2181790	https://www.scopus.com/inward/record.uri?eid=2-s2.0-85149282414&doi=10.1080%2f1744666X.2023.2181790&partnerID=40&md5=da55a36920422c5deaf4e9f4d105d1cf	36796057	Article		Not available
75	Ferreira T.C., da Cunha M.G.M.C.M., Nunes-Pinheiro D.C.S.	Canine atopic dermatitis: systemic immunomodulatory protocol based on clinical phenotype [Dermatite atópica canina: protocolos imunomodulatórios sistêmicos baseados no fenótipo clínico]	2023	Ciencia Rural	53	8	e20220068	10.1590/0103-8478cr20220068	https://www.scopus.com/inward/record.uri?eid=2-s2.0-85148214558&doi=10.1590%2f0103-8478cr20220068&partnerID=40&md5=1a4b89230a2131e50e8b57a584559f67		Article	Biomarkers	However, there is no significant reduction in Th2 cells activation (Figure 1), characterizing a mixed-pattern cytokine response in the chronic phase of atopic disease
75												Biomarkers	It is noteworthy that human and canine atopic dermatitis are not considered diseases with strict Th2 polarization
75												Biomarkers	In chronic phase lesions, on the other hand, due to increased activation of Th1 cells and proliferative changes in the epidermis
76	Mastorino L., Gelato F., Quaglino P., Ortoncelli M., Ribero S.	Efficacy of tralokinumab after failure with upadacitinib and dupilumab in a patient affected by atopic dermatitis	2023	Journal of Dermatological Treatment	34	1	2153578	10.1080/09546634.2022.2153578	https://www.scopus.com/inward/record.uri?eid=2-s2.0-85146613759&doi=10.1080%2f09546634.2022.2153578&partnerID=40&md5=8fffdaed175cce157f716f286669d593	36660960	Letter	General	Our patient had AD from birth with associated atopic comorbidities (Citation7); we speculate that this particular endotype is predisposing to greater resistance to treatment, but the data in the literature for the moment do not support this suggestion
77	Makowska K., Nowaczyk J., Blicharz L., Waśkiel-Burnat A., Czuwara J., Olszewska M., Rudnicka L.	Immunopathogenesis of Atopic Dermatitis: Focus on Interleukins as Disease Drivers and Therapeutic Targets for Novel Treatments	2023	International Journal of Molecular Sciences	24	1	781	10.3390/ijms24010781	https://www.scopus.com/inward/record.uri?eid=2-s2.0-85145951830&doi=10.3390%2fijms24010781&partnerID=40&md5=a9d5f8d0cc4b6b4e74fafafc3473fd2a	36614224	Review	General	However, the heterogeneity of clinical pictures in different populations reflects the immunological complexity of AD and substantiates the view that it cannot be regarded as a uniform disease
77												Biomarkers	Notwithstanding, later studies showed that Th2 response is accompanied by simultaneous Th22 activation, and a lesser induction of Th17 markers
77												Biomarkers	Chronic skin lesions are characterized by further upregulation of Th2 and Th22 cytokine axes, and additionally with increased expression of Th1, but not Th17 markers
77												Race	Notwithstanding, racial influence was found to be a strong factor determining the clinical picture of AD with significant differences among European American, Asian, and African American patients
77												Biomarkers	Some studies of children with AD also identified a merged Th2/Th17-merged profile, associated with an increased IL-19 expression and possible psoriasiform inflammatory pattern
78	Wang Y., Zhang P., Zhang J., Hong T.	Inhibitory Effect of Bisdemethoxycurcumin on DNCB-Induced Atopic Dermatitis in Mice	2023	Molecules	28	1	293	10.3390/molecules28010293	https://www.scopus.com/inward/record.uri?eid=2-s2.0-85145750819&doi=10.3390%2fmolecules28010293&partnerID=40&md5=68ac9c5fc7efb2b390d50e74651cec85	36615486	Article	General	Atopic dermatitis (AD) is a common chronic inflammatory skin disease with complex pathophysiological and clinical heterogeneity in the age of onset, morphology, distribution and severity of lesions
79	Lé A.M., Torres T.	OX40-OX40L Inhibition for the Treatment of Atopic Dermatitis—Focus on Rocatinlimab and Amlitelimab	2022	Pharmaceutics	14	12	2753	10.3390/pharmaceutics14122753	https://www.scopus.com/inward/record.uri?eid=2-s2.0-85144646080&doi=10.3390%2fpharmaceutics14122753&partnerID=40&md5=a9073f05338f989142f7fe9de0d889a5		Review	Biomarkers	Anomalies in filaggrin, intercellular lipids, and tight junctions induce barrier disruption, which leads to the increased permeability of the skin to exogenous stimuli, sebostasis, and increased transepidermal water loss
80	Zysk W., Gleń J., Trzeciak M.	Current Insight into the Role of IL-35 and Its Potential Involvement in the Pathogenesis and Therapy of Atopic Dermatitis	2022	International Journal of Molecular Sciences	23	24	15709	10.3390/ijms232415709	https://www.scopus.com/inward/record.uri?eid=2-s2.0-85144487119&doi=10.3390%2fijms232415709&partnerID=40&md5=25cad8e0472f44c62ce98c0b049a28b6	36555351	Review	Biomarkers	With disease chronicity, there are observed significant increases in Th1 cytokines with the intensification of Th2 and Th22 responses
80												Biomarkers	According to the IgE levels, AD can be divided into extrinsic and intrinsic AD. Patients with the classic extrinsic (80%) phenotype are characterized by traditional immune polarization towards Th2, elevated IgE levels, and eosinophilia. The normal level of IgE and greater immune polarization towards Th1 and Th17/Th22 are associated with intrinsic AD (20%) patients
80												Age	Pediatric AD is characterized by the expression of Th2, Th22, and Th17 cytokines, and the expression of Th17 cytokines is higher than in adults
80												Race	Moreover, depending on ethnicity, Asian AD with greater Th17 and lower Th1 axis activation than European American AD—characterized by mainly Th2, Th22, and Th1 immune polarization—and African American AD with primarily Th2/Th22 axis activation, can be distinguished
81	Moniaga C.S., Tominaga M., Takamori K.	An Altered Skin and Gut Microbiota Are Involved in the Modulation of Itch in Atopic Dermatitis	2022	Cells	11	23	3930	10.3390/cells11233930	https://www.scopus.com/inward/record.uri?eid=2-s2.0-85143588973&doi=10.3390%2fcells11233930&partnerID=40&md5=49910b35358294396d55605bfbe1594e	36497188	Review	General	Atopic dermatitis (AD) is a one of the most common chronic inflammatory skin diseases with a complex pathophysiology and various clinical features
81												Biomarkers	The pathophysiology of AD consists of complex interactions between epidermal barrier disruption, skin microbiota dysbiosis, and altered type 2 immune responses
82	Brown-Korsah J.B., McKenzie S., Omar D., Syder N.C., Elbuluk N., Taylor S.C.	Variations in genetics, biology, and phenotype of cutaneous disorders in skin of color – Part I: Genetic, biologic, and structural differences in skin of color	2022	Journal of the American Academy of Dermatology	87	6		10.1016/j.jaad.2022.06.1193	https://www.scopus.com/inward/record.uri?eid=2-s2.0-85143379823&doi=10.1016%2fj.jaad.2022.06.1193&partnerID=40&md5=7edce87deb017f2665d177bed07ca465	35809800	Review	Race	Upregulation of TH17, TH22, and their associated cytokines may contribute to the lichenified, and hyperkeratotic phenotype of AD seen in some populations
82												Race	Upregulation of TH17, TH22, and their associated cytokines may contribute to the lichenified and hyperkeratotic phenotype of AD seen in some Asian populations.
83	Kim H.-O.	Targeting cytokines and signaling molecules related to immune pathways in atopic dermatitis: therapeutic implications and challenges	2022	Archives of Pharmacal Research	45	12		10.1007/s12272-022-01421-2	https://www.scopus.com/inward/record.uri?eid=2-s2.0-85143235386&doi=10.1007%2fs12272-022-01421-2&partnerID=40&md5=389b2a4e4e0e873c1a5e22fa37acd72d		Review	General	To enhance the probability of achieving disease control in AD patients in different subtypes, additional drugs targeting other immune cytokine pathways are needed and their therapeutic relevance should be elucidated
83												Age	Pediatric AD is Th2 polarized with less Th1 activation as a result of the suppression and delay of skin-homing Th1 development and also shows increased markers related to the Th17, Th22, and Th9 pathways compared with adult AD
83												Race	The Asian subtype is a blend of European-American AD and psoriasis. African-American AD shows distinct Th17 and Th1 attenuation with the activation of Th2 and Th22 primarily
83												Biomarkers	Thus, its optimal therapeutic relevance should be investigated through future studies in AD subtypes expressing high levels of IL-22
84	McKenzie S., Brown-Korsah J.B., Syder N.C., Omar D., Taylor S.C., Elbuluk N.	Variations in genetics, biology, and phenotype of cutaneous disorders in skin of color. Part II: Differences in clinical presentation and disparities in cutaneous disorders in skin of color	2022	Journal of the American Academy of Dermatology	87	6		10.1016/j.jaad.2022.03.067	https://www.scopus.com/inward/record.uri?eid=2-s2.0-85143144582&doi=10.1016%2fj.jaad.2022.03.067&partnerID=40&md5=3bf4b99a9af2880fc4d08ed44637fad8	35817332	Review	Race	This may be attributable to variable expression of inflammatory cytokines; however, more studies are needed
85	Silverberg J.I., Boguniewicz M., Hanifin J., Papp K.A., Zhang H., Rossi A.B., Levit N.A.	Dupilumab Treatment in Adults with Moderate-to-Severe Atopic Dermatitis is Efficacious Regardless of Age of Disease Onset: a Post Hoc Analysis of Two Phase 3 Clinical Trials	2022	Dermatology and Therapy	12	12		10.1007/s13555-022-00822-x	https://www.scopus.com/inward/record.uri?eid=2-s2.0-85140414061&doi=10.1007%2fs13555-022-00822-x&partnerID=40&md5=7e8a2852838e6250fb8f43c5c63f4f6b		Article	General	The clinical presentation of AD is complex and variable in morphology, distribution, course, and prominence and/or pattern of symptoms, with mechanistic studies revealing a diverse underlying pattern of immune disturbance and skin-barrier defects
85												Age	With regards to the immune responses detected in AD patients, several studies reported differences in IgE response or serum levels, T cell subsets, and IL-9 and IL-17 changes across age-of-onset group
86	Napolitano M., Fabbrocini G., Martora F., Genco L., Noto M., Patruno C.	Children atopic dermatitis: Diagnosis, mimics, overlaps, and therapeutic implication	2022	Dermatologic Therapy	35	12	e15901	10.1111/dth.15901	https://www.scopus.com/inward/record.uri?eid=2-s2.0-85139663829&doi=10.1111%2fdth.15901&partnerID=40&md5=01c3afd7883b8f18ac6c048a4e9bb4e0	36200594	Review	Biomarkers	The imbalance between T-helper Th2/Th22 and Th1/Th17 can create alterations in cell-mediated immune responses that occur concomitantly in the development of AD
86												Biomarkers	A distinction can be made; on the one hand, the onset of acute AD lesions may be associated with a significant increase in gene expression levels of interleukins Th2 (IL)-4, IL-13, IL-31, and Th22 (i.e., IL-22); on the other hand, in chronic skin lesions, a Th1/Th17 response may be observed along with an intensification of Th2 and Th22 responses
86												Race	In the Japanese population, there is increased frequency of the Th17 axis (and related IL-17A, IL-19, IL-22, and S100A12) and suppression of the Th1 axis.
86												Race	In the Chinese population, in addition to Th2 activation, there is increased Th17/IL-23 and increased expression of Th22-induced markers
86												Race	African Americans showed targeted responses to Th2 and Th22 and a parallel attenuation of Th1/Th17 branch
87	Hou D.-D., Wang X.-X., Li S.-J., Wang D.-C., Niu Y., Xu Z.-R., Jin Z.-Q.	Glycyrrhizic acid suppresses atopic dermatitis-like symptoms by regulating the immune balance	2022	Journal of Cosmetic Dermatology	21	12		10.1111/jocd.15383	https://www.scopus.com/inward/record.uri?eid=2-s2.0-85138600970&doi=10.1111%2fjocd.15383&partnerID=40&md5=c49f396c1347b4e6a4e37229662fac65	36099014	Article	General	Patients with AD often display increased level of total immunoglobulin E (IgE), which is related to atopic march
88	Fujimoto R., Kataoka Y.	Psoriasis-like eruptions developed in an atopic dermatitis patient treated with dupilumab	2022	Journal of Cutaneous Immunology and Allergy	5	6		10.1002/cia2.12251	https://www.scopus.com/inward/record.uri?eid=2-s2.0-85130294339&doi=10.1002%2fcia2.12251&partnerID=40&md5=042d431f1f251400ad377e879c57cf34		Letter	Race	A study on AD endotypes reported elevated levels of Th17-related cytokines in lesional and nonlesional skin of Asian AD patients compared to those of European AD patients
89	Xia D., Wang Y., Xiao Y., Li W.	Applications of single-cell RNA sequencing in atopic dermatitis and psoriasis	2022	Frontiers in Immunology	13		1038744	10.3389/fimmu.2022.1038744	https://www.scopus.com/inward/record.uri?eid=2-s2.0-85143777785&doi=10.3389%2ffimmu.2022.1038744&partnerID=40&md5=c88516a2441a178691cd8c5b10dcd05b	36505405	Short Survey	General	Targeted therapies for specific AD endotypes, such as those directed against Th2/Tc2, and Th17 cells and general anti-inflammatory agents, have been proved by the FDA or are currently in different phases of clinical trials
90	Salvati L., Liotta F., Annunziato F., Cosmi L.	Therapeutical Targets in Allergic Inflammation	2022	Biomedicines	10	11	2874	10.3390/biomedicines10112874	https://www.scopus.com/inward/record.uri?eid=2-s2.0-85147156632&doi=10.3390%2fbiomedicines10112874&partnerID=40&md5=11aa54e9f4d63466074ab4e94a79070d		Review	Age	Dupilumab has revolutionized the therapy of atopic dermatitis (AD), representing the first monoclonal antibody approved for the treatment of moderate-to-severe AD of adults (in 2016 FDA, 2017 EMA), adolescents aged 12 to 18 years (in 2019 FDA and EMA), children aged 6 to 11 years (in 2020 FDA and EMA) and even children aged 6 months to 5 years (in 2022 FDA), whose eczema is not adequately control…
90												Biomarkers	Type 2 inflammation is a major endotype in AD
91	Lobefaro F., Gualdi G., Di Nuzzo S., Amerio P.	Atopic Dermatitis: Clinical Aspects and Unmet Needs	2022	Biomedicines	10	11	2927	10.3390/biomedicines10112927	https://www.scopus.com/inward/record.uri?eid=2-s2.0-85146760204&doi=10.3390%2fbiomedicines10112927&partnerID=40&md5=73df468db788be057ae334ea5d3c1509		Review	Biomarkers	It is estimated that about 80% of AD patients can be classified into the extrinsic phenotype with elevated IgE levels, while 20% into the intrinsic phenotype with normal IgE levels
92	Aoki V., Oliveira M., Wegzyn C., Desai S.R., Jewell S., Ladizinski B., Simpson E.L.	Assessment and Monitoring Challenges Among Patients With Moderate-to-Severe Atopic Dermatitis Across Fitzpatrick Skin Types: A Photographic Review and Case Series	2022	Dermatitis	33	6		10.1097/DER.0000000000000864	https://www.scopus.com/inward/record.uri?eid=2-s2.0-85142403777&doi=10.1097%2fDER.0000000000000864&partnerID=40&md5=d280af47f0bd072a17e1a42358e2d72c	35318974	Review	Race	...evaluation challenges in patients with skin of color
93	Lee S.-H., Bae Y., Park Y.-L.	Clinical Implication of Serum Adiponectin Levels in Adult Patients with Atopic Dermatitis	2022	Journal of Clinical Medicine	11	21	6255	10.3390/jcm11216255	https://www.scopus.com/inward/record.uri?eid=2-s2.0-85141803865&doi=10.3390%2fjcm11216255&partnerID=40&md5=343af6197c34349d7daa88fa7be4b2eb		Article	General	Importantly, this enhanced understanding of the disease facilitates’ precise target delineation compared with conventional ‘one-size-fits-all’ management paradigms
94	Tanjung C., Harris C.P., Demmelmair H., Dwitya S., Munasir Z., Sudoyo H., Standl M., Sjarif D.R., Koletzko B.	Novel Interactions of Myristic Acid and FADS3 Variants Predict Atopic Dermatitis among Indonesian Infants	2022	Nutrients	14	21	4676	10.3390/nu14214676	https://www.scopus.com/inward/record.uri?eid=2-s2.0-85141593458&doi=10.3390%2fnu14214676&partnerID=40&md5=85b3e8da0a17a9ab03413936000bfa71	36364938	Article	Race	Additionally, with respect to research in AD, it is known that a variety of endotypes exist, also presenting marked geographical differences that need to be considered separately
95	Maggi E., Parronchi P., Azzarone B.G., Moretta L.	A pathogenic integrated view explaining the different endotypes of asthma and allergic disorders	2022	Allergy: European Journal of Allergy and Clinical Immunology	77	11		10.1111/all.15445	https://www.scopus.com/inward/record.uri?eid=2-s2.0-85135254162&doi=10.1111%2fall.15445&partnerID=40&md5=29650023af012c8823dcf4ec3bf91578	35842745	Review	Race	A T2-high vs a T2-low inflammation was suggested for AD endotyping,21, 22 even though several other sub-endotypes encompass children vs adults, ethnic origin and region-types, disease stage (chronic vs acute), IgE levels, and filaggrin expression have been proposed
95												Race	Table 5
96	Kiwan A.H., Mohamed H.A.K., Hashim O.E.-A., Abd-Elraheem S.I., Alkhrsawy A.	Pro-Inflammatory versus Anti-Inflammatory cytokines in atopic dermatitis patients: A case control study	2022	Journal of Cosmetic Dermatology	21	11		10.1111/jocd.15182	https://www.scopus.com/inward/record.uri?eid=2-s2.0-85134259386&doi=10.1111%2fjocd.15182&partnerID=40&md5=6ca73d9fd87c6439a0651e7e060c9cff	35751139	Article	Biomarkers	Type 2 inflammation in AD is illustrated by the increased expression of type 2-related cytokines in both skin and blood, such as IL-4, IL-5, IL-13, IL-31, TARC, and CCL17.
97	Ruiz-Sánchez B.P., Castañeda-Casimiro J., Cabrera-Rivera G.L., Brito-Arriola O.M., Cruz-Zárate D., García-Paredes V.G., Casillas-Suárez C., Serafín-López J., Chacón-Salinas R., Estrada-Parra S., Escobar-Gutiérrez A., Estrada-García I., Hernández-Solis A., Wong-Baeza I.	Differential activation of innate and adaptive lymphocytes during latent or active infection with Mycobacterium tuberculosis	2022	Microbiology and Immunology	66	10		10.1111/1348-0421.13019	https://www.scopus.com/inward/record.uri?eid=2-s2.0-85135958844&doi=10.1111%2f1348-0421.13019&partnerID=40&md5=d8937edb9bc4be58a96cb19fc6d596bb	35856253	Article	General	Therefore, the IFN-γ levels that are produced in response to Mtb antigens in TB patients could be used to define disease endotypes (subgroups of patients that share a molecular mechanism correlating with a disease feature), as has been proposed for asthma,40, 41 atopic dermatitis,42 and other diseases.
98	Liu W., Song W., Luo Y., Dan H., Li L., Zhang Z., Zhou D., You P.	Angelica Yinzi alleviates 1-chloro-2,4-dinitrobenzene-induced atopic dermatitis by inhibiting activation of NLRP3 inflammasome and down-regulating the MAPKs/NF-kB signaling pathway	2022	Saudi Pharmaceutical Journal	30	10		10.1016/j.jsps.2022.07.003	https://www.scopus.com/inward/record.uri?eid=2-s2.0-85135321583&doi=10.1016%2fj.jsps.2022.07.003&partnerID=40&md5=e2ff421dfd4b5027fdc7d9217a0edd0e		Article	General	Atopic dermatitis (AD) is a chronic, pruritic, recurring inflammatory disease of the skin, affecting 20% of children and 10% of adults in many high-income countries
99	Cai X., Sun X., Liu L., Zhou Y., Hong S., Wang J., Chen J., Zhang M., Wang C., Lin N., Li S., Xu R., Li X.	Efficacy and safety of Chinese herbal medicine for atopic dermatitis: Evidence from eight high-quality randomized placebo-controlled trials	2022	Frontiers in Pharmacology	13		927304	10.3389/fphar.2022.927304	https://www.scopus.com/inward/record.uri?eid=2-s2.0-85139500021&doi=10.3389%2ffphar.2022.927304&partnerID=40&md5=1a5c61c0ff071884f459e852505890a3		Review	General	Traditional treatments for AD include antihistamines, topical corticosteroids, and immunosuppressants
100	González-Pérez R., Poza-Guedes P., Mederos-Luis E., Sánchez-Machín I.	Dupilumab modulates specific IgE mite responses at the molecular level in severe T2-high atopic dermatitis: A real-world experience	2022	Frontiers in Medicine	9		939598	10.3389/fmed.2022.939598	https://www.scopus.com/inward/record.uri?eid=2-s2.0-85137542257&doi=10.3389%2ffmed.2022.939598&partnerID=40&md5=899a6c46604116d6233fe7fcb36ab962		Article	General	Atopic dermatitis (AD), an inflammatory, chronically relapsing and intensely pruritic skin disease, is nowdays considered a systemic Type 2 inflammation driven disease, enclosing a specific CD4+ T helper type (Th) 2 cell response and the activation of several T-cell lineages, such as Th1, Th17/interleukin (IL)-23, and Th22
101	Han M., Wang X., Wang J., Lang D., Xia X., Jia Y., Chen Y.	Ameliorative effects of epigallocatechin-3-gallate nanoparticles on 2,4-dinitrochlorobenzene induced atopic dermatitis: A potential mechanism of inflammation-related necroptosis	2022	Frontiers in Nutrition	9		953646	10.3389/fnut.2022.953646	https://www.scopus.com/inward/record.uri?eid=2-s2.0-85136575463&doi=10.3389%2ffnut.2022.953646&partnerID=40&md5=bb6a1d245d76a8cad0e1a5158b2549db		Article	Biomarkers	T-helper (Th) cells activation is the main step in AD pathogenesis occurring in different endotypes from different ethnic backgrounds, especially for the well-known Th1/Th2 imbalance
102	Afghani J., Traidl-Hoffmann C., Schmitt-Kopplin P., Reiger M., Mueller C.	An Overview of the Latest Metabolomics Studies on Atopic Eczema with New Directions for Study	2022	International Journal of Molecular Sciences	23	15	8791	10.3390/ijms23158791	https://www.scopus.com/inward/record.uri?eid=2-s2.0-85136341202&doi=10.3390%2fijms23158791&partnerID=40&md5=cede52dcccefeea6247a7ca814e5a524	35955924	Review	Biomarkers	In addition, as hinted at by the process of atopic march, the allergy-related cytokine IgE is upregulated in the patients of AE
102												Biomarkers	The IgE phenotype is not universal across all individuals and is suggested to be one endotype of AE. Immunologically speaking, there are two endotypes: IgE-mediated (extrinsic) or non-mediated (intrinsic)
102												Race	In addition to immunologically characterized endotypes, there are also FLG-deficient or -present endotypes and S. aureus-influenced or -independent [34] endotypes
102												Age	Affected infants have a unique immunological profile compared to adults with AE
103	Magyari A., Ye M., Margolis D.J., McCulloch C.E., Cummings S.R., Yaffe K., Langan S.M., Abuabara K.	Adult atopic eczema and the risk of dementia: A population-based cohort study	2022	Journal of the American Academy of Dermatology	87	2		10.1016/j.jaad.2022.03.049	https://www.scopus.com/inward/record.uri?eid=2-s2.0-85130339265&doi=10.1016%2fj.jaad.2022.03.049&partnerID=40&md5=7b990d48e31fcfcef33183d2f282259a	35367295	Article	General	Atopic eczema is a heterogeneous condition and likely encompasses a variety of underlying etiologies or endotype
104	Papapostolou N., Xepapadaki P., Gregoriou S., Makris M.	Atopic Dermatitis and Food Allergy: A Complex Interplay What We Know and What We Would Like to Learn	2022	Journal of Clinical Medicine	11	14	4232	10.3390/jcm11144232	https://www.scopus.com/inward/record.uri?eid=2-s2.0-85136378963&doi=10.3390%2fjcm11144232&partnerID=40&md5=4ee4dbf62a71546e0a977b0df05f75c0		Review	General	The less-common intrinsic phenotype (20–40%) is characterised by normal IgE levels, absence of IgE sensitizations and other atopic manifestations, delayed disease onset, and less transepidermal water loss (TEWL)
104												Age	The morphology and distribution of AD lesions differ between age groups, with face, trunk, and extensor limb being involved in infants and young children, while chronic lichenified, dry lesions at flexural areas are most observed in adults
105	Laggner M., Acosta G.S., Kitzmüller C., Copic D., Gruber F., Altenburger L.M., Vorstandlechner V., Gugerell A., Direder M., Klas K., Bormann D., Peterbauer A., Shibuya A., Bohle B., Ankersmit H.J., Mildner M.	The secretome of irradiated peripheral blood mononuclear cells attenuates activation of mast cells and basophils	2022	eBioMedicine	81		104093	10.1016/j.ebiom.2022.104093	https://www.scopus.com/inward/record.uri?eid=2-s2.0-85131426092&doi=10.1016%2fj.ebiom.2022.104093&partnerID=40&md5=fe1bddacd1620192ec3606835d8d47ee	35671621	Article	Race	Atopic dermatitis, for instance, displays different disease phenotypes depending on age, chronicity, IgE status, but also ethnicity, amongst other factors
105												Race	As ethnicity represents an important aspect for the development of targeted and personalized therapies,71,72 it remains to be determined whether the beneficial effects we were able to detect in our cohort can likewise be observed in other ethnic groups
106	Geliebter J., Li X.-M., Tiwari R.	The role of microbiota in eczema	2022	Treating Eczema With Traditional Chinese Medicine					https://www.scopus.com/inward/record.uri?eid=2-s2.0-85138618506&partnerID=40&md5=c7162931959477d5382239202953ed3a		Book Chapter		Not available
107	Kobayashi T., Moro K.	Tissue-Specific Diversity of Group 2 Innate Lymphoid Cells in the Skin	2022	Frontiers in Immunology	13		885642	10.3389/fimmu.2022.885642	https://www.scopus.com/inward/record.uri?eid=2-s2.0-85133102246&doi=10.3389%2ffimmu.2022.885642&partnerID=40&md5=3c53393fa1a4887a1ca886e9689645ff	35757747	Review	Biomarkers	Th2/Th17/Th22 cytokine elevation has been observed in a subset of patients with atopic dermatitis, and the IL-23-IL-17 axis and IL-22 have been targeted by monoclonal antibodies for the treatment of atopic dermatitis
108	Hadebe S., Brombacher F.	TARGETING INTERLEUKIN 4 RECEPTOR ALPHA IN ATOPIC DERMATITIS – FOCUS ON PRE-CLINICAL MODELS	2022	Current Allergy and Clinical Immunology	35	2		10.520/ejc-caci-v35-n2-a6	https://www.scopus.com/inward/record.uri?eid=2-s2.0-85139111673&doi=10.520%2fejc-caci-v35-n2-a6&partnerID=40&md5=019584e6937907efa130242ec047ea75		Article		Not available
109	Tanei R., Hasegawa Y.	Immunological Pathomechanisms of Spongiotic Dermatitis in Skin Lesions of Atopic Dermatitis	2022	International Journal of Molecular Sciences	23	12	6682	10.3390/ijms23126682	https://www.scopus.com/inward/record.uri?eid=2-s2.0-85132073282&doi=10.3390%2fijms23126682&partnerID=40&md5=ffcdbca55e438d02a5e4b20297ebc307	35743125	Review	Race	The characteristics of AD (e.g., phenotypes and endotypes, clinical course, and disease severity) are associated with several factors, including patient age [14,15,16], race
110	Maintz L., Bieber T., Simpson H.D., Demessant-Flavigny A.-L.	From Skin Barrier Dysfunction to Systemic Impact of Atopic Dermatitis: Implications for a Precision Approach in Dermocosmetics and Medicine	2022	Journal of Personalized Medicine	12	6	893	10.3390/jpm12060893	https://www.scopus.com/inward/record.uri?eid=2-s2.0-85131415522&doi=10.3390%2fjpm12060893&partnerID=40&md5=099d5ffab6cd1d6ba5fbeefd1451958f		Review	General	Up to 90% of patients with AD have S.a. colonization which correlates with AD severity, contributes to various pathophysiological factors such as skin barrier dysfunction through protease activity, downregulation of terminal differentiation markers in the skin, and production of virulence factors such as cytolysins, protein A, and S.a. superantigens, with upregulation of Th2 cytokines
111	Freitas E., Gooderham M., Torres T.	New Topical Therapies in Development for Atopic Dermatitis	2022	Drugs	82	8		10.1007/s40265-022-01722-2	https://www.scopus.com/inward/record.uri?eid=2-s2.0-85130704073&doi=10.1007%2fs40265-022-01722-2&partnerID=40&md5=552c2645aad5090c0f906bd4800264c3	35596877	Article	Race	Overexpression of other T helper cell pathways is heterogeneous. There is an increase in Th17 immunity in patients of Asian descent, infants, and children and a Th1 immunity predominance in adults, but not in children or those of African descent
112	Eapen A.A., Parameswaran S., Forney C., Edsall L.E., Miller D., Donmez O., Dunn K., Lu X., Granitto M., Rowden H., Magier A.Z., Pujato M., Chen X., Kaufman K., Bernstein D.I., Devonshire A.L., Rothenberg M.E., Weirauch M.T., Kottyan L.C.	Epigenetic and transcriptional dysregulation in CD4+ T cells in patients with atopic dermatitis	2022	PLoS Genetics	18	5	e1009973	10.1371/journal.pgen.1009973	https://www.scopus.com/inward/record.uri?eid=2-s2.0-85131106408&doi=10.1371%2fjournal.pgen.1009973&partnerID=40&md5=69ccea29bf9cc4036275504c6365a70e	35576187	Article	General	Currently, patients with moderate-to-severe AD are treated using a “one-size-fits-all” approach, but recent investigations have revealed several different AD endotypes
113	Lefèvre-Utile A., Saichi M., Oláh P., Delord M., Homey B., Soumelis V., Kere J., Levi-Schaffer F., Greco D., Ottman N., Baker J., Andersson B., Barrientos-Somarribas M., Prast-Nielsen S., Wisgrill L., Tsoka S., Fyhrquist N., Alenius H., Alexander H., Schröder J.M., Nestle F.O., Lauerma A., Hupé P., Ranki A., MAARS consortium	Transcriptome-based identification of novel endotypes in adult atopic dermatitis	2022	Allergy: European Journal of Allergy and Clinical Immunology	77	5		10.1111/all.15150	https://www.scopus.com/inward/record.uri?eid=2-s2.0-85129779714&doi=10.1111%2fall.15150&partnerID=40&md5=ecf7ff4dc5e27f681293d041f90c74e7	34689335	Article	Race	Since the description of extrinsic and intrinsic AD,6, 10 several other endotypes have been identified, mainly based on the age of disease onset, duration of symptoms, and patient ethnicity.
114	Liang J., Hu F., Dan M., Sang Y., Abulikemu K., Wang Q., Hong Y., Kang X.	Safety and Efficacy of Nemolizumab for Atopic Dermatitis With Pruritus: A Systematic Review and Meta-Regression Analysis of Randomized Controlled Trials	2022	Frontiers in Immunology	13		825312	10.3389/fimmu.2022.825312	https://www.scopus.com/inward/record.uri?eid=2-s2.0-85130007185&doi=10.3389%2ffimmu.2022.825312&partnerID=40&md5=eace501a61bc2da9bd6daac994babcb8	35558086	Article	General	The symptoms of AD are characterized by pruritus and skin barrier dysfunction, which are triggered by an immune response to antigenic substances and mechanical irritation
115	Grand D., Frew J.W., Hawkes J.E.	Epigenetics	2022	Atopic Dermatitis: Inside Out or Outside In				10.1016/B978-0-323-84744-5.00017-6	https://www.scopus.com/inward/record.uri?eid=2-s2.0-85128557188&doi=10.1016%2fB978-0-323-84744-5.00017-6&partnerID=40&md5=75c00f34695bf2072b9de2ea97ea3247		Book Chapter	Biomarkers	While several variants and population subtypes of AD have been described, each share Th2/Th22 polarization with smaller contributions from activated Th1 and Th17 cell populations
115												Biomarkers	CD4+ Th cell populations play a central role in the adaptive immune response that characterizes the immunologic dysfunction observed in AD
116	Chung E.J., Luo C.-H., Thio C.L.-P., Chang Y.-J.	Immunomodulatory Role of Staphylococcus aureus in Atopic Dermatitis	2022	Pathogens	11	4	422	10.3390/pathogens11040422	https://www.scopus.com/inward/record.uri?eid=2-s2.0-85128377841&doi=10.3390%2fpathogens11040422&partnerID=40&md5=64ea946518e06d6b9e6e5c1729f8326a		Review	General	However, there are still limitations, as no models can wholly represent the heterogeneous nature of human AD
117	Ádám D., Arany J., Tóth K.F., Tóth B.I., Szöllősi A.G., Oláh A.	Opioidergic Signaling—A Neglected, Yet Potentially Important Player in Atopic Dermatitis	2022	International Journal of Molecular Sciences	23	8	4140	10.3390/ijms23084140	https://www.scopus.com/inward/record.uri?eid=2-s2.0-85127787477&doi=10.3390%2fijms23084140&partnerID=40&md5=7bd86cae719bba7a5e1b61941f40f868		Review	Race	Moreover, to make things more complex, patients from the same endotypes were found to exhibit certain dissimilarities across different races in the immune polarization and epidermal barrier function
118	Zhao Z., Gao X.-H., Li W., Wang H., Liang Y., Tang J., Yao X., Zhao H., Luger T.	Experts’ Consensus on the Use of Pimecrolimus in Atopic Dermatitis in China: A TCS-Sparing Practical Approach	2022	Dermatology and Therapy	12	4		10.1007/s13555-022-00696-z	https://www.scopus.com/inward/record.uri?eid=2-s2.0-85126787229&doi=10.1007%2fs13555-022-00696-z&partnerID=40&md5=9c1232fd2d815686a366b21c6a63e2f9		Article	General	Due to the heterogeneous nature of the disease, it is characterized by various phenotypes and endotypes, based on and/or impacted by: age
118												Biomarkers	disease severity [15, 16], chronicity (acute versus chronic) [15], epidermal barrier impairment (e.g., filaggrin [FLG] status: FLG+ versus FLG–) [15], immune dysregulation (e.g., immunoglobulin E status) [15], microbiome diversity [17], and environmental factors (e.g., air pollution)
118												Race	Etiological differences between European American, African American, and Asian patients (e.g., intrinsic versus extrinsic AD, immune polarization, epidermal thickness, genetic factors) also exist and influence the characterization of AD
119	Maggi E., Azzarone B.G., Canonica G.W., Moretta L.	What we know and still ignore on COVID-19 immune pathogenesis and a proposal based on the experience of allergic disorders	2022	Allergy: European Journal of Allergy and Clinical Immunology	77	4		10.1111/all.15112	https://www.scopus.com/inward/record.uri?eid=2-s2.0-85116885243&doi=10.1111%2fall.15112&partnerID=40&md5=c3f3526519cce8d8635af228bf151fbc	34582050	Review	General	To define precise endo‐types and the corresponding phenotypes of COVID‐19, similar to what has been done in severe asthma and other chronic allergic diseases
119												General	Taking into account the mechanism of allergic inflammation and the flexibility of tissue T cells, some molecular targets shifting the bronchial immune response have been proposed as a new therapeutic strategy of asthma 131 , 132 , 133 , 134 ; biologicals targeting these molecules are used nowadays in respiratory allergy as the best example of precision medicine
120	Szöllősi A.G., Oláh A., Lisztes E., Griger Z., Tóth B.I.	Pruritus: A Sensory Symptom Generated in Cutaneous Immuno-Neuronal Crosstalk	2022	Frontiers in Pharmacology	13		745658	10.3389/fphar.2022.745658	https://www.scopus.com/inward/record.uri?eid=2-s2.0-85127275074&doi=10.3389%2ffphar.2022.745658&partnerID=40&md5=8ee55cf463367a02ec1e321632e03d43		Review	General	Based on the symptoms and certain aspects of the pathogenesis, it can be classified into two major subtypes, i.e., “extrinsic” and “intrinsic” AD
120												Biomarkers	The extrinsic endotype is more common. It usually develops on an atopic background, and it is characterized by eosinophilia, high serum IgE level, and greater filaggrin mutation rate as compared to the intrinsic endotype that exhibits female predominance, delayed onset, as well as lack of atopic background, and is characterized by a relatively more preserved barrier function, normal serum IgE lev…
120												Race	Importantly, the existence of intra-endotype variations in the immune polarization and epidermal barrier function is also well-described across different races
121	Hemrajani C., Negi P., Parashar A., Gupta G., Jha N.K., Singh S.K., Chellappan D.K., Dua K.	Overcoming drug delivery barriers and challenges in topical therapy of atopic dermatitis: A nanotechnological perspective	2022	Biomedicine and Pharmacotherapy	147		112633	10.1016/j.biopha.2022.112633	https://www.scopus.com/inward/record.uri?eid=2-s2.0-85122621513&doi=10.1016%2fj.biopha.2022.112633&partnerID=40&md5=9a61123ce1cb8420c2374c7a1479c6cb	35030434	Review	Biomarkers	Patients with S. aureus infection also displays unique endotype with greator IgE levels
122	Rico E.D.B., Llobet C.A., Mouronte E.G., García B.P.	Erythematous dermatoses: eczema [Dermatosis eritematosas: eccemas]	2022	Medicine (Spain)	13	48		10.1016/j.med.2022.02.001	https://www.scopus.com/inward/record.uri?eid=2-s2.0-85125477647&doi=10.1016%2fj.med.2022.02.001&partnerID=40&md5=03b05cfa355ad539057cd6fb02f50ae3		Article		Not available
123	Markiewicz E., Karaman-Jurukovska N., Mammone T., Idowu O.C.	Post-Inflammatory Hyperpigmentation in Dark Skin: Molecular Mechanism and Skincare Implications	2022	Clinical, Cosmetic and Investigational Dermatology	15			10.2147/CCID.S385162	https://www.scopus.com/inward/record.uri?eid=2-s2.0-85145687795&doi=10.2147%2fCCID.S385162&partnerID=40&md5=c80e0e797cefb4fce62667fe609c9fa5		Review	Race	For example, the skin of African Americans is more prone to the development of atopic dermatitis (AD), which is characterized by epidermal hyperplasia and hyperkeratosis
124	Dytiatkovskyi V.	Variants of the single nucleotide polymorphisms of thymic stromal lymphopoietin and orsomucoid-1-like protein 3 as predictors of the mono- and polyorganic clinical phenotypes of atopic disorders in children [Варіанти однонуклеотидних поліморфізмів тимічного стромального лімфопоетину та орсомукоїд-1-подібного білка 3 як предиктори розвитку моно- або поліорганних клінічних фенотипів атопічних хворо…	2022	Child's Health	17	6		10.22141/2224-0551.17.6.2022.1529	https://www.scopus.com/inward/record.uri?eid=2-s2.0-85143435170&doi=10.22141%2f2224-0551.17.6.2022.1529&partnerID=40&md5=89beaf82ff373f193f6825bcf3dc1d87		Article	Race	The research of the remaining tens points to atopic dermatitis (AD) as a disease with numerous subtypes/phenotypes, which depend on the age of the person, ethnicity, mutation of the filaggrin gene (FLG), similar to production of immunoglobulin E and molecular endotypes
125	Kim D.C., Choi Y.W., Lee E.-S., Choi J.W.	No Association Between First Exposure to General Anaesthesia and Atopic Dermatitis in the Paediatric Population	2022	Acta Dermato-Venereologica	102		adv00813	10.2340/actadv.v102.2738	https://www.scopus.com/inward/record.uri?eid=2-s2.0-85141936618&doi=10.2340%2factadv.v102.2738&partnerID=40&md5=168cedae15ffccbdc51967f332d5c958	36317588	Article	Age	Also, the distribution of the lesions and immunological composition may differ according to age groups
125												Biomarkers	Furthermore, at birth, most T cells are naive and developing gradually into memory subsets
126	Owji S., Caldas S.A., Ungar B.	Management of Atopic Dermatitis: Clinical Utility of Ruxolitinib	2022	Journal of Asthma and Allergy	15			10.2147/JAA.S342051	https://www.scopus.com/inward/record.uri?eid=2-s2.0-85140654378&doi=10.2147%2fJAA.S342051&partnerID=40&md5=16c31831c97178b488f39e5716a2257d		Review	General	Moreover, the disease is clinically and immunologically heterogeneous,
127	Makeev O.G., Antonova S.B., Ufimtseva M.A., Efimova M.S., Mylnikova E.S., Korotkov A.V., Shuman E.A., Sichkar D.A., Desyatova M.A.	Modern vision of pathogenesis, clinical and immunological features and new methods of atopic dermatitis treatment [Современные представления о патогенезе, клинико-иммунологических особенностях и новых методах лечения атопического дерматита]	2022	Kazan Medical Journal	103	1		10.17816/KMJ2022-100	https://www.scopus.com/inward/record.uri?eid=2-s2.0-85132659350&doi=10.17816%2fKMJ2022-100&partnerID=40&md5=3f8451339be93383895f678f8090963d		Review		Not available
128	Glukhova E.A., Mukhortykh V.A., Tamrazova O.B., Taganov A.V., Revyakina V.A.	Predictors of severe course of atopic dermatitis	2022	Voprosy Pitaniia	91	1		10.33029/0042-8833-2022-91-1-76-85	https://www.scopus.com/inward/record.uri?eid=2-s2.0-85126708785&doi=10.33029%2f0042-8833-2022-91-1-76-85&partnerID=40&md5=957d05613f0c0056dfb132d31efdf728	35298106	Review		Not available
129	Silverberg J.I., Boguniewicz M., Waibel J., Weisman J., Strowd L., Sun L., Ding Y., Feely M., Nunes F.P., Simpson E.L.	Clinical Tailoring of Baricitinib 2 mg in Atopic Dermatitis: Baseline Body Surface Area and Rapid Onset of Action Identifies Response at Week 16	2022	Dermatology and Therapy	12	1		10.1007/s13555-021-00640-7	https://www.scopus.com/inward/record.uri?eid=2-s2.0-85120330247&doi=10.1007%2fs13555-021-00640-7&partnerID=40&md5=b8f7b4da851b9c5815a64481e79797f7		Article	General	Atopic dermatitis (AD) is a common, chronic, inflammatory skin disease characterized by complex pathophysiology and heterogeneous clinical phenotypes
130	Potaczek D.P., Alashkar Alhamwe B., Miethe S., Garn H.	Epigenetic Mechanisms in Allergy Development and Prevention	2022	Handbook of Experimental Pharmacology	268			10.1007/164_2021_475	https://www.scopus.com/inward/record.uri?eid=2-s2.0-85119661778&doi=10.1007%2f164_2021_475&partnerID=40&md5=5f41b29cd6503fb872bb6e44c3b8a071	34223997	Book Chapter	General	Furthermore, this heterogeneity gets even more complex when it comes to the characterization of the disease-underlying molecular mechanisms called endotypes
130												General	Although a substantial progress has been achieved in the field of molecular diagnostics of allergic disorders and their different forms
131	Traidl S., Werfel T., Traidl-Hoffmann C.	Atopic Eczema: Pathophysiological Findings as the Beginning of a New Era of Therapeutic Options	2022	Handbook of Experimental Pharmacology	268			10.1007/164_2021_492	https://www.scopus.com/inward/record.uri?eid=2-s2.0-85119271247&doi=10.1007%2f164_2021_492&partnerID=40&md5=1627c578a40221361d352909f4e71234	34236520	Book Chapter	General	Therefore, this dichotomic approach has become blurred and the concept of the differentiation of endotypes of the disease has risen
132	Fardos M.I., Singh R., Perche P.O., Kelly K.A., Feldman S.R.	Evaluating topical JAK inhibitors as a treatment option for atopic dermatitis	2022	Expert Review of Clinical Immunology	18	3		10.1080/1744666X.2022.1993061	https://www.scopus.com/inward/record.uri?eid=2-s2.0-85117608626&doi=10.1080%2f1744666X.2022.1993061&partnerID=40&md5=507be2ed0ed223256cc8df4d1b8bcd86	34637367	Review		Not available
133	Husein-ElAhmed H., Steinhoff M.	Effectiveness of ustekinumab in patients with atopic dermatitis: analysis of real-world evidence	2022	Journal of Dermatological Treatment	33	4		10.1080/09546634.2021.1914315	https://www.scopus.com/inward/record.uri?eid=2-s2.0-85113418847&doi=10.1080%2f09546634.2021.1914315&partnerID=40&md5=c171574d28032361db9cd494ec1c5c09	33849369	Review	General	However, since this condition presents with heterogeneous phenotypes, such as age groups, different severities, and comorbidities, more therapies are still necessary
134	Reich K., DeLozier A.M., Nunes F.P., Thyssen J.P., Eichenfield L.F., Wollenberg A., Ross Terres J.A., Watts S.D., Chen Y.-F., Simpson E.L., Silverberg J.I.	Baricitinib improves symptoms in patients with moderate-to-severe atopic dermatitis and inadequate response to topical corticosteroids: patient-reported outcomes from two randomized monotherapy phase III trials	2022	Journal of Dermatological Treatment	33	3		10.1080/09546634.2020.1839008	https://www.scopus.com/inward/record.uri?eid=2-s2.0-85096622620&doi=10.1080%2f09546634.2020.1839008&partnerID=40&md5=a94a234d86db2d1d3edbe02f24f82b88	33222559	Article	General	Effective long-term treatment options for AD that address patients’ concerns remain a relatively unmet need
135	Di Agosta E., Salvati L., Corazza M., Baiardini I., Ambrogio F., Angileri L., Antonelli E., Belluzzo F., Bonamonte D., Bonzano L., Brancaccio R., Custurone P., De Marco A., Detoraki A., Di Guida A., Di Leo E., Fantò M., Fassio F., Ferrucci S.M., Foti C., Gallo R., Gatta A., Guarneri F., Guidolin L., Hansel K., Lamacchia D., Lombardo C., Minciullo P.L., Napolitano M., Pannofino A., Paravisi A., Pa…	Quality of life in patients with allergic and immunologic skin diseases: in the eye of the beholder	2021	Clinical and Molecular Allergy	19	1	26	10.1186/s12948-021-00165-6	https://www.scopus.com/inward/record.uri?eid=2-s2.0-85121539492&doi=10.1186%2fs12948-021-00165-6&partnerID=40&md5=b2cb7d14c1b00540010181004c1e8657		Review	General	AD is a complex and multifactorial disease with a significant impact on the QoL of affected patients as well as of their families. AD is not an easy condition with a straightforward, one-size-fits-all solution; however, in this new era of genetic and molecular discoveries, better tools to address this condition on an individualized basis will be available, thus further improving patient’s QoL
136	Chen B.-R., Hsu K.-T., Li T.-L., Chan Y.-L., Wu C.-J.	Topical application of fucoidan derived from Cladosiphon okamuranus alleviates atopic dermatitis symptoms through immunomodulation	2021	International Immunopharmacology	101		108362	10.1016/j.intimp.2021.108362	https://www.scopus.com/inward/record.uri?eid=2-s2.0-85120375372&doi=10.1016%2fj.intimp.2021.108362&partnerID=40&md5=5002a2d71f473e2da841c748d7178688	34801417	Article	Biomarkers	In chronic stage, AD additionally develops serious epidermal hyperplasia owing to dysregulation of IL-22, which has a synergistic effect with Th1 and Th17 simultaneously
137	Maintz L., Welchowski T., Herrmann N., Brauer J., Kläschen A.S., Fimmers R., Schmid M., Bieber T., Schmid-Grendelmeier P., Traidl-Hoffmann C., Akdis C., Lauener R., Brüggen M.-C., Rhyner C., Bersuch E., Renner E., Reiger M., Dreher A., Hammel G., Luschkova D., Lang C.	Machine Learning-Based Deep Phenotyping of Atopic Dermatitis: Severity-Associated Factors in Adolescent and Adult Patients	2021	JAMA Dermatology	157	12		10.1001/jamadermatol.2021.3668	https://www.scopus.com/inward/record.uri?eid=2-s2.0-85119169358&doi=10.1001%2fjamadermatol.2021.3668&partnerID=40&md5=b6eb5fd290c6260f778f4c26bdd2abc1	34757407	Article	General	Main mechanistic factors are an altered skin barrier and a modified innate and adaptive immune system, both with a strong genetic background and influenced by gene–environment interactions as well as skin microbiome dysbiosis
138	Sherman S., Tzur Bitan D., Leshem Y.A., Hodak E.	Reply to: Comments on “Hidradenitis suppurativa and atopic dermatitis: A two-way association”	2021	Journal of the American Academy of Dermatology	85	6		10.1016/j.jaad.2021.05.019	https://www.scopus.com/inward/record.uri?eid=2-s2.0-85118917417&doi=10.1016%2fj.jaad.2021.05.019&partnerID=40&md5=de9ac47b9eea913953cde8776c0637fb	34044104	Letter	Race	The notion that phenotypic heterogeneity can be driven by different inflammatory pathways has directed attention to the study of disease endotypes within the overarching discipline of precision medicine
139	Hassoun D., Malard O., Barbarot S., Magnan A., Colas L.	Type 2 immunity-driven diseases: Towards a multidisciplinary approach	2021	Clinical and Experimental Allergy	51	12		10.1111/cea.14029	https://www.scopus.com/inward/record.uri?eid=2-s2.0-85116962550&doi=10.1111%2fcea.14029&partnerID=40&md5=7406349314267f38292c571007146d77	34617355	Review	Race	Ethnic background has a differential impact on the expression of those diseases. For example, in AD, the clinical manifestation can be completely different among Asian, African American and European patients
140	Wongvibulsin S., Sutaria N., Kannan S., Alphonse M.P., Belzberg M., Williams K.A., Brown I.D., Choi J., Roh Y.S., Pritchard T., Khanna R., Eseonu A.C., Jedrych J., Dillen C., Kwatra M.M., Chien A.L., Archer N., Garza L.A., Dong X., Kang S., Kwatra S.G.	Transcriptomic analysis of atopic dermatitis in African Americans is characterized by Th2/Th17-centered cutaneous immune activation	2021	Scientific Reports	11	1	11175	10.1038/s41598-021-90105-w	https://www.scopus.com/inward/record.uri?eid=2-s2.0-85106992072&doi=10.1038%2fs41598-021-90105-w&partnerID=40&md5=73bc009631526987967a66ece2aa29f9	34045476	Article	Race	Czarnowicki et al. suggested a predominantly Th22-driven response in the epidermal hyperplasia and hyperkeratosis seen in AA AD patient
140												Biomarkers	Additionally, the S100 proteins, S100A7, S100A8, and S100A9, which have a role in epidermal hyperproliferation and are related to both Th17 and Th22 pathways
141	Geat D., Giovannini M., Barlocco E.G., Pertile R., Farina S., Pace M., Filippeschi C., Girolomoni G., Cristofolini M., Baldo E.	Characteristics associated with clinical response to Comano thermal spring water balneotherapy in pediatric patients with atopic dermatitis	2021	Italian Journal of Pediatrics	47	1	91	10.1186/s13052-021-00971-3	https://www.scopus.com/inward/record.uri?eid=2-s2.0-85104462286&doi=10.1186%2fs13052-021-00971-3&partnerID=40&md5=eb2a544ab49b501f18a5eac3857c244c	33863356	Article	Race	This clinical condition may vary in relation to the disease severity, chronicity, the patient’s age, their ethnic origin, IgE levels, filaggrin expression status, immune polarization (Th2/Th17/Th22) or microbiome alterations
141												Race	Also, various AD endotypes were described based on differences in patient age and race, AD severity and course (chronic vs acute), immune polarization of T cell subsets, interleukin and chemokine expression, IgE levels, skin barrier defects (e.g., altered lipid composition, expression status of filaggrin, keratin 16, locrin, periplakin) and microbiome alterations
141												Race	For example, while Th2 axis activation seems to represent a common denominator in AD, an increased Th17 axis is characteristically observed in pediatric, elderly, intrinsic and Asian AD
142	Jiang J., Yan S., Zhou X., Zhou J., Bai X., Tan Q., Xia Y., Wang H., Luo X.	Crosstalk Between Circulating Follicular T Helper Cells and Regulatory B Cells in Children With Extrinsic Atopic Dermatitis	2021	Frontiers in Immunology	12		785549	10.3389/fimmu.2021.785549	https://www.scopus.com/inward/record.uri?eid=2-s2.0-85121237515&doi=10.3389%2ffimmu.2021.785549&partnerID=40&md5=ddbd8f8b8f02e7c02a2d7ff1e29ed1af	34917093	Article	General	Despite its high incidence and negative impact on patients and their families, the pathogenesis of AD still remains not fully understood
143												Biomarkers	Many studies reporting the immunological characteristics of EAD have demonstrated that the high IgE level in EAD patients is not due solely to Th2 bias
144	Lefevre M.-A., Mohme S., Alband N., Nogueira M., Rosell Diaz A., Rodriguez-Lomba E.	Journal club: New small molecules for atopic dermatitis management	2021	European Journal of Dermatology	31	6		10.1684/ejd.2021.4186	https://www.scopus.com/inward/record.uri?eid=2-s2.0-85124061747&doi=10.1684%2fejd.2021.4186&partnerID=40&md5=4af6c72f46c3a9407732e101d824bb5c	35107077	Note		Not available
145	Nakahara T., Kido-Nakahara M., Onozuka D., Sakai S., Hirose T., Take N., Sugiyama A., Harada K., Tsuji G., Kikuchi S., Kohda F.	Efficacy of Dupilumab for Atopic Dermatitis According to Clinical Course and Clinical Findings: A Multicentre Retrospective Study	2021	Acta Dermato-Venereologica	101	11	adv00586	10.2340/actadv.v101.369	https://www.scopus.com/inward/record.uri?eid=2-s2.0-85121957474&doi=10.2340%2factadv.v101.369&partnerID=40&md5=a7da7fc432ac15a00099c5aac884ed2c	34708248	Note	Age	Age-related differences in T cell subsets involved in AD pathogenesis have been reported
146	Dong W.-L., An J., Yu M., Yin P., Xu T.-L., Liu B., Zuberbier T., Zhao Z.-T., Zhou M.-G.	The prevalence and year lived with disability of atopic dermatitis in China: Findings from the global burden of disease study 2019	2021	World Allergy Organization Journal	14	11	100604	10.1016/j.waojou.2021.100604	https://www.scopus.com/inward/record.uri?eid=2-s2.0-85118880482&doi=10.1016%2fj.waojou.2021.100604&partnerID=40&md5=cba699a4d9a288552195d90167df3170		Article	General	The pathogenesis of AD is complex and multifactorial, with genetic predisposition, skin barrier dysfunction, altered immune responses, and environmental and lifestyle factors
147	Park J., Lee J.W., Kim S.H., Oh J., Roh W.S., Kim S.M., Park C.O., Lee M.-G., Kim T.-G.	Type 2 immunity plays an essential role for murine model of allergic contact dermatitis with mixed type 1/type 2 immune response	2021	Journal of Dermatological Science	104	2		10.1016/j.jdermsci.2021.10.001	https://www.scopus.com/inward/record.uri?eid=2-s2.0-85118839623&doi=10.1016%2fj.jdermsci.2021.10.001&partnerID=40&md5=1fa950467b97011dcb82b48e13e33036	34763990	Article	General	Atopic dermatitis (AD) is one of the well-defined form of chronic relapsing eczema when the patients clinically meet the criteria of Hanifin and Rajka
148	Sitko K., Bednarek M., Mantej J., Trzeciak M., Tukaj S.	Circulating heat shock protein 90 (Hsp90) and autoantibodies to Hsp90 are increased in patients with atopic dermatitis	2021	Cell Stress and Chaperones	26	6		10.1007/s12192-021-01238-w	https://www.scopus.com/inward/record.uri?eid=2-s2.0-85115078185&doi=10.1007%2fs12192-021-01238-w&partnerID=40&md5=ab723d955d76b9274c395d667863d6a3	34532820	Article	Race	In addition, the activity of various other immune cells belonging to both innate and adaptive arm of immune responses including eosinophils and Th1, Th17, or Th22 cell populations appears to be critically involved in the initiation and the progression of AD, especially in European, American, and Asian populations
149	Hülpüsch C., Weins A.B., Traidl-Hoffmann C., Reiger M.	A new era of atopic eczema research: Advances and highlights	2021	Allergy: European Journal of Allergy and Clinical Immunology	76	11		10.1111/all.15058	https://www.scopus.com/inward/record.uri?eid=2-s2.0-85114382688&doi=10.1111%2fall.15058&partnerID=40&md5=0e7d6bbc8cb03b4ad7b341ac12a56d5b	34407212	Review	Race	The heterogenic disease can be separated into different phenotypes and clinical presentations defined by the ethnicity, disease onset, disease severity, chronic vs acute, intrinsic vs extrinsic (IgE level), paediatric vs adult and inflammatory signature
150	Mikhaylov D., Del Duca E., Olesen C.M., He H., Wu J., Ungar B., Estrada Y., Zhang N., Chowdhury M., Clausen M.-L., Krueger J.G., Pavel A.B., Agner T., Guttman-Yassky E.	Transcriptomic Profiling of Tape-Strips From Moderate to Severe Atopic Dermatitis Patients Treated With Dupilumab	2021	Dermatitis	32	1		10.1097/DER.0000000000000764	https://www.scopus.com/inward/record.uri?eid=2-s2.0-85120719624&doi=10.1097%2fDER.0000000000000764&partnerID=40&md5=db2d6d2ec4a9ca10c238bb147d1cda40	34405829	Article		Not available
151	Salvati L., Cosmi L., Annunziato F.	From emollients to biologicals: Targeting atopic dermatitis	2021	International Journal of Molecular Sciences	22	19	10381	10.3390/ijms221910381	https://www.scopus.com/inward/record.uri?eid=2-s2.0-85115628956&doi=10.3390%2fijms221910381&partnerID=40&md5=c53cc1bab69dea5da92b1fbbd26298ea	34638722	Article	General	AD is a heterogeneous disease and includes a complex spectrum of endotypes according to the evaluation of molecular mechanisms in different groups of patients
152	Clot P.-F., Kamal M., Sun J., Xu C., Kong F., Gu Y., Yang N., Yin W., Chen B., Ming J.E., Yuan Y.	Dupilumab pharmacokinetics in Chinese healthy subjects and patients with atopic dermatitis: Results of two randomized, double-blind, placebo-controlled studies	2021	International Immunopharmacology	99		107985	10.1016/j.intimp.2021.107985	https://www.scopus.com/inward/record.uri?eid=2-s2.0-85112391289&doi=10.1016%2fj.intimp.2021.107985&partnerID=40&md5=43e331719a485e79aec07678087714d6	34435584	Article	Race	Recent data are converging to characterize it as a disease with various endotypes based on age, ethnicity, filaggrin mutation status, total immunoglobulin E levels, and with a highly heterogeneous pathophysiology
153	Nakagawa H., Nemoto O., Igarashi A., Saeki H., Kabashima K., Oda M., Nagata T.	Delgocitinib ointment in pediatric patients with atopic dermatitis: A phase 3, randomized, double-blind, vehicle-controlled study and a subsequent open-label, long-term study	2021	Journal of the American Academy of Dermatology	85	4		10.1016/j.jaad.2021.06.014	https://www.scopus.com/inward/record.uri?eid=2-s2.0-85108974182&doi=10.1016%2fj.jaad.2021.06.014&partnerID=40&md5=2550353ef81de37743562aecb3f4de9e	34118298	Article	Race	Because only Japanese patients were included, it is unclear whether the study results are applicable to non-Japanese patients who have different clinical phenotypes of AD.
154	Mannweiler R., Bergmann S., Vidal-y-Sy S., Brandner J.M., Günzel D.	Direct assessment of individual skin barrier components by electrical impedance spectroscopy	2021	Allergy: European Journal of Allergy and Clinical Immunology	76	10		10.1111/all.14851	https://www.scopus.com/inward/record.uri?eid=2-s2.0-85105053757&doi=10.1111%2fall.14851&partnerID=40&md5=16fea6fed0b6134b9ba70b9b5e91c087	33844311	Article	General	This may help to understand the contribution of barrier defects in SC and VE to different skin diseases and their endotypes in patients but also in various mouse models of skin diseases
155	Freitas E., Guttman-Yassky E., Torres T.	Tralokinumab for the Treatment of Atopic Dermatitis	2021	American Journal of Clinical Dermatology	22	5		10.1007/s40257-021-00613-8	https://www.scopus.com/inward/record.uri?eid=2-s2.0-85114340892&doi=10.1007%2fs40257-021-00613-8&partnerID=40&md5=ac1b22b630ff2a6e84951dcc1d78d2bd	34155602	Review	Biomarkers	The main factors driving the pathogenesis of AD are epidermal barrier dysfunction, immune dysregulation, increased expression of several type 2 T-helper cell (Th2) cytokines (interleukin [IL]-4, IL-5, and IL-13), and dysbiosis
156	Takeda S., Miyasaka K., Shimoda H.	Lycoperoside H, a steroidal alkaloid saponin in tomato seeds, ameliorates atopic dermatitis-like symptoms in IL-33 transgenic mice	2021	Journal of Food Biochemistry	45	9	e13877	10.1111/jfbc.13877	https://www.scopus.com/inward/record.uri?eid=2-s2.0-85111025127&doi=10.1111%2fjfbc.13877&partnerID=40&md5=d5a2ab529e41a868d02417c175958703	34296450	Article	General	Atopic dermatitis (AD) (Wallach & Taieb, 2014) is allergic dermatitis with symptoms that involve complex mechanisms (Guttman-Yassky & Krueger, 2017) and heterogeneity
157	Lang C.C.V., Renert-Yuval Y., Del Duca E., Pavel A.B., Wu J., Zhang N., Dubin C., Obi A., Chowdhoury M., Kim M., Estrada Y.D., Krueger J.G., Kaderbhai H., Semango G., Schmid-Grendelmeier P., Brüggen M.-C., Masenga J.E., Guttman-Yassky E.	Immune and barrier characterization of atopic dermatitis skin phenotype in Tanzanian patients	2021	Annals of Allergy, Asthma and Immunology	127	3		10.1016/j.anai.2021.04.023	https://www.scopus.com/inward/record.uri?eid=2-s2.0-85107152963&doi=10.1016%2fj.anai.2021.04.023&partnerID=40&md5=660b6f68802c9902546edb67d37c00ba	33975024	Article	Race	Although these clinical features are shared across different ethnic backgrounds and respective genetic variations, AD has a heterogeneous molecular signature, with distinct features in different population
158	Kubo T., Sato S., Hida T., Minowa T., Hirohashi Y., Tsukahara T., Kanaseki T., Murata K., Uhara H., Torigoe T.	IL-13 modulates ∆Np63 levels causing altered expression of barrier- and inflammation-related molecules in human keratinocytes: A possible explanation for chronicity of atopic dermatitis	2021	Immunity, Inflammation and Disease	9	3		10.1002/iid3.427	https://www.scopus.com/inward/record.uri?eid=2-s2.0-85103944121&doi=10.1002%2fiid3.427&partnerID=40&md5=e086afb218264e3a2cd15c958c968715	33792188	Article	General	AD is not a single disease entity but an aggregate of different endotypes
159	Jurecek L., Rajcigelova T., Kozarova A., Werner T., Vormann J., Kolisek M.	Beneficial effects of an alkaline topical treatment in patients with mild atopic dermatitis	2021	Journal of Cosmetic Dermatology	20	9		10.1111/jocd.13936	https://www.scopus.com/inward/record.uri?eid=2-s2.0-85099344836&doi=10.1111%2fjocd.13936&partnerID=40&md5=9fc882ec151360d9568464eb95e4356b	33448109	Article	General	This heterogeneity advocates against the traditional “one-size-fits-all” therapeutic approaches
160	Proper S.P., Azouz N.P., Mersha T.B.	Achieving Precision Medicine in Allergic Disease: Progress and Challenges	2021	Frontiers in Immunology	12		720746	10.3389/fimmu.2021.720746	https://www.scopus.com/inward/record.uri?eid=2-s2.0-85114597622&doi=10.3389%2ffimmu.2021.720746&partnerID=40&md5=22fdbe7fb5b5b15b68060fa5b62f8586	34484229	Review	General	Given the various AD endotypes previously proposed based on differential involvement of various T-helper subtypes, this cell-specific analysis is certain to reveal more insights into critical cell populations in AD
161	Blicharz L., Rudnicka L., Czuwara J., Waśkiel-Burnat A., Goldust M., Olszewska M., Samochocki Z.	The influence of microbiome dysbiosis and bacterial biofilms on epidermal barrier function in atopic dermatitis—an update	2021	International Journal of Molecular Sciences	22	16	8403	10.3390/ijms22168403	https://www.scopus.com/inward/record.uri?eid=2-s2.0-85111731677&doi=10.3390%2fijms22168403&partnerID=40&md5=7a2c9dc480342ab243e2aaf9196ebdab	34445108	Review	General	With respect to acquired immune response, AD has been associated with variable dysregulation of Th lymphocytes dependent on the patient’s phenotype and disease phase
161												Race	Lastly, in Asians, children, and in patients with intrinsic AD, a marked expression of Th17 cytokines is seen
162	Looman K.I.M., van Mierlo M.M.F., van Zelm M.C., Hu C., Duijts L., de Jongste J.C., Nijsten T., Pardo L.M., Kiefte-de Jong J.C., Moll H.A., Pasmans S.G.M.A.	Increased Th22 cell numbers in a general pediatric population with filaggrin haploinsufficiency: The Generation R Study	2021	Pediatric Allergy and Immunology	32	6		10.1111/pai.13502	https://www.scopus.com/inward/record.uri?eid=2-s2.0-85103177086&doi=10.1111%2fpai.13502&partnerID=40&md5=2c4cb5ba38f6608875b5cb3c1e6d2304	33715246	Article	Biomarkers	Interestingly, in contrast to our findings, several studies have observed increased Th22 cell numbers in the skin and circulation of patients with AD
162												Biomarkers	Namely, the presence of different immune cells is dependent on disease state, including disease flare and chronic AD
163	Rincón-Pérez C., Torres-Alarcón C.G., Cerda S., Maldonado-Hernández J.G., Marín-Ambrocio P., Tovar-Franco R.	Clinical characteristics of a population with atopic dermatitis in a tertiary center [Características clínicas de una población con dermatitis atópica en un centro de tercer nivel]	2021	Revista Alergia Mexico	68	1		10.29262/RAM.V68I1.843	https://www.scopus.com/inward/record.uri?eid=2-s2.0-85108673627&doi=10.29262%2fRAM.V68I1.843&partnerID=40&md5=01a2468721c5d8d999c1c523210717ab	34148325	Article		Not available
164	Holm J.G., Hurault G., Agner T., Clausen M.L., Kezic S., Tanaka R.J., Thomsen S.F.	Immunoinflammatory Biomarkers in Serum Are Associated with Disease Severity in Atopic Dermatitis	2021	Dermatology	237	4		10.1159/000514503	https://www.scopus.com/inward/record.uri?eid=2-s2.0-85102804880&doi=10.1159%2f000514503&partnerID=40&md5=6d31e893b2176a879360ed934bd57599	33730733	Article	Race	A recent review by Czarnowicki et al. [26] suggested different pheno-/endotypes based on race, age, inflammatory profile, and genetics.
165	Weidner J., Bartel S., Kılıç A., Zissler U.M., Renz H., Schwarze J., Schmidt-Weber C.B., Maes T., Rebane A., Krauss-Etschmann S., Rådinger M.	Spotlight on microRNAs in allergy and asthma	2021	Allergy: European Journal of Allergy and Clinical Immunology	76	6		10.1111/all.14646	https://www.scopus.com/inward/record.uri?eid=2-s2.0-85096556841&doi=10.1111%2fall.14646&partnerID=40&md5=9339d3e2e0edc0425203fe5ff76e9bf8	33128813	Review	Biomarkers	Although type 2 inflammatory responses and elevated IgE are known as the main characteristics of AD, some patients actually develop stronger T helper cell (Th) Th17/Th22 responses
166	King B., Maari C., Lain E., Silverberg J.I., Issa M., Holzwarth K., Brinker D., Cardillo T., Nunes F.P., Simpson E.L.	Extended Safety Analysis of Baricitinib 2 mg in Adult Patients with Atopic Dermatitis: An Integrated Analysis from Eight Randomized Clinical Trials	2021	American Journal of Clinical Dermatology	22	3		10.1007/s40257-021-00602-x	https://www.scopus.com/inward/record.uri?eid=2-s2.0-85103905893&doi=10.1007%2fs40257-021-00602-x&partnerID=40&md5=fc6616752114a55200eb64f8a429c286	33826132	Article	General	Atopic dermatitis (AD) is a common, chronic, pruritic inflammatory skin disease characterized by dysregulated immune responses, skin barrier dysfunction, and increased susceptibility to microbial infection
167	Tian X., Liu B., Chen L., Xie Y., Liang J., Yang Y., Shao L., Zhang J., Wang J., Zhang X., Wu Z., Liu Y.	RNA-Seq Identifies Marked Th17 Cell Activation and Altered CFTR Expression in Different Atopic Dermatitis Subtypes in Chinese Han Populations	2021	Frontiers in Immunology	12		628512	10.3389/fimmu.2021.628512	https://www.scopus.com/inward/record.uri?eid=2-s2.0-85104233521&doi=10.3389%2ffimmu.2021.628512&partnerID=40&md5=99c38306dba5418e068f7cba4d8c7f53	33868246	Article	General	Atopic dermatitis (AD) is characterized by pruritus with a chronic course of exacerbation and remission
167												Race	and Asian patients showed characteristic remarkable Th17 axis activation
167												General	Besides, it is widely accepted that AD can be divided into two subtypes based on lgE levels
167												General	This subtype has a close relationship with filaggrin mutation, personal and family atopic background, eosinophilia, and tendency to develop AR or asthma
167												Race	Although the molecular endotypic difference between EAD and IAD has been reported by several studies (1, 2, 7), ethnic factors were not taken into accoun
168	Cukrowska B., Ceregra A., Maciorkowska E., Surowska B., Zegadło-Mylik M.A., Konopka E., Trojanowska I., Zakrzewska M., Bierła J.B., Zakrzewski M., Kanarek E., Motyl I.	The effectiveness of probiotic lactobacillus rhamnosus and lactobacillus casei strains in children with atopic dermatitis and cow’s milk protein allergy: A multicenter, randomized, double blind, placebo controlled study	2021	Nutrients	13	4	1169	10.3390/nu13041169	https://www.scopus.com/inward/record.uri?eid=2-s2.0-85103335562&doi=10.3390%2fnu13041169&partnerID=40&md5=02cae443f0e87ac5c74c6e621e985d70	33916192	Article	General	AD, particularly the extrinsic (with increased IgE levels and specific sensitization) subtype is often the first step in development of other atopic manifestations in allergic march
169	Agache I., Akdis C.A., Akdis M., Brockow K., Chivato T., del Giacco S., Eiwegger T., Eyerich K., Giménez-Arnau A., Gutermuth J., Guttman-Yassky E., Maurer M., Ogg G., Ong P.Y., O’Mahony L., Schwarze J., Warner A., Werfel T., Palomares O., Jutel M., Asero R., Puga M.F., Nart I., Gadina M., Kabashima K., Sugita K.	EAACI Biologicals Guidelines—dupilumab for children and adults with moderate-to-severe atopic dermatitis	2021	Allergy: European Journal of Allergy and Clinical Immunology	76	4		10.1111/all.14690	https://www.scopus.com/inward/record.uri?eid=2-s2.0-85098152178&doi=10.1111%2fall.14690&partnerID=40&md5=3d9494fc4e7199c95e2e6b93142bdfc5	33538044	Article	General	However, recent data point to a role of inflammasome pathways, barrier defect, type-17 and type 22 subtypes and mixed types such as T2/type 1 and T2/type 17
170	Patrick G.J., Liu H., Alphonse M.P., Dikeman D.A., Youn C., Otterson J.C., Wang Y., Ravipati A., Mazhar M., Denny G., Ortines R.V., Zhang E., Miller R.J., Dillen C.A., Liu Q., Nolan S.J., Nguyen K., Marcello L., Do D.C., Wier E.M., Zhang Y., Caviness G., Klimowicz A.C., Mierz D.V., Fine J.S., Sun G., Goldbach-Mansky R., Marusina A.I., Merleev A.A., Maverakis E., Garza L.A., Milner J.D., Gao P., R…	Epicutaneous Staphylococcus aureus induces IL-36 to enhance IgE production and ensuing allergic disease	2021	Journal of Clinical Investigation	131	5	e143334	10.1172/JCI143334	https://www.scopus.com/inward/record.uri?eid=2-s2.0-85102144418&doi=10.1172%2fJCI143334&partnerID=40&md5=ec83940134b0dd4dd05669f1d267b121	33645549	Article	General	The skin barrier defects in patients with AD have been attributed to loss-of-function mutations and/or decreased expression of filaggrin as well as other components that maintain the epidermal barrier (e.g., loricrin and involucrin)
171	Acevedo N., Alhamwe B.A., Caraballo L., Ding M., Ferrante A., Garn H., Garssen J., Hii C.S., Irvine J., Llinás-Caballero K., López J.F., Miethe S., Perveen K., von Strandmann E.P., Sokolowska M., Potaczek D.P., van Esch B.C.A.M.	Perinatal and early-life nutrition, epigenetics, and allergy	2021	Nutrients	13	3	724	10.3390/nu13030724	https://www.scopus.com/inward/record.uri?eid=2-s2.0-85101411705&doi=10.3390%2fnu13030724&partnerID=40&md5=42b3eb4348e9689d2ef5ebb5e7a72fd1	33668787	Review	General	The first group comprises atopic asthma, allergic rhinitis (AR), allergic conjunctivitis, IgE-dependent form of atopic dermatitis (AD), and food allergy. Non-atopic asthma, contact dermatitis, non-IgE-dependent form of AD, and non-IgE-mediated food allergy belong to the second group
172	Rindler K., Krausgruber T., Thaler F.M., Alkon N., Bangert C., Kurz H., Fortelny N., Rojahn T.B., Jonak C., Griss J., Bock C., Brunner P.M.	Spontaneously Resolved Atopic Dermatitis Shows Melanocyte and Immune Cell Activation Distinct From Healthy Control Skin	2021	Frontiers in Immunology	12		630892	10.3389/fimmu.2021.630892	https://www.scopus.com/inward/record.uri?eid=2-s2.0-85102391831&doi=10.3389%2ffimmu.2021.630892&partnerID=40&md5=234a135f03b06a7c3c277bdd7af2fc94	33717163	Article	Race	Given the overall heterogeneity of AD (90), results obtained will need validation in more defined AD subsets, including individuals with or without allergic sensitization to environmental or auto-allergens (91), or depending on ethnic background or underlying mutations
173	Qi H.-J., Li L.-F.	New Biologics for the Treatment of Atopic Dermatitis: Analysis of Efficacy, Safety, and Paradoxical Atopic Dermatitis Acceleration	2021	BioMed Research International	2021		5528372	10.1155/2021/5528372	https://www.scopus.com/inward/record.uri?eid=2-s2.0-85107619539&doi=10.1155%2f2021%2f5528372&partnerID=40&md5=59185e0aa0a92230683d620a06df3378	34195265	Review	Race	Th17/IL-17 and IL-23 pathway-associated cytokines (IL-17 and IL-12/23p40) are increased in several AD subtypes, including intrinsic [41], Asian [42], and paediatric AD
174	Mikhaylov D., Del Duca E., Guttman-Yassky E.	Proteomic signatures of inflammatory skin diseases: a focus on atopic dermatitis	2021	Expert Review of Proteomics	18	5		10.1080/14789450.2021.1935247	https://www.scopus.com/inward/record.uri?eid=2-s2.0-85107482440&doi=10.1080%2f14789450.2021.1935247&partnerID=40&md5=cd3fff12c6c2502a48dd880293ab2948	34033497	Review	Race	Proteomics has recently been used to study the various phenotypes and endotypes of AD, which are characterized by variations in IgE status, filaggrin mutations, ethnicity, disease severity, and age
175	Tubau C., Puig L.	Therapeutic targeting of the IL-13 pathway in skin inflammation	2021	Expert Review of Clinical Immunology	17	1		10.1080/1744666X.2020.1858802	https://www.scopus.com/inward/record.uri?eid=2-s2.0-85097560475&doi=10.1080%2f1744666X.2020.1858802&partnerID=40&md5=8f07ed77d697d57e87dba9bcc996736f	33275064	Review		Not available
176	Suaini N.H.A., Tan C.P.T., Loo E.X.L., Tham E.H.	Global differences in atopic dermatitis	2021	Pediatric Allergy and Immunology	32	1		10.1111/pai.13335	https://www.scopus.com/inward/record.uri?eid=2-s2.0-85091137362&doi=10.1111%2fpai.13335&partnerID=40&md5=486c4c4eb2cd1fbf8dd1357615763856	32841425	Review	Race	Th2 activation were, however, similar in the European Americans and Japanese/Korean patients. An overview of the clinical and immuno-phenotypes illustrated by Czarnowicki et al45 is shown in Figure
												Race	Figure 1
177	Puar N., Chovatiya R., Paller A.S.	New treatments in atopic dermatitis	2021	Annals of Allergy, Asthma and Immunology	126	1		10.1016/j.anai.2020.08.016	https://www.scopus.com/inward/record.uri?eid=2-s2.0-85090567222&doi=10.1016%2fj.anai.2020.08.016&partnerID=40&md5=9804cf98399c4b8e2fc29484d756d955	32818591	Review	Race	Upregulation of other helper T cell pathways is heterogeneous and has been linked to certain patient populations, such as increases in TH1 immunity in adults, but not in Blacks or children, and increases in TH17 immunity in infants, children, and patients of Asian descent
178	Silverberg J.I., Guttman-Yassky E., Gadkari A., Kuznik A., Mallya U.G., Mastey V., Zhang H., Chen Z., Chen C., Korotzer A., Sierka D., Fenton M.C., Kaur M., Jalbert J.J.	Real-world persistence with dupilumab among adults with atopic dermatitis	2021	Annals of Allergy, Asthma and Immunology	126	1		10.1016/j.anai.2020.07.026	https://www.scopus.com/inward/record.uri?eid=2-s2.0-85089745911&doi=10.1016%2fj.anai.2020.07.026&partnerID=40&md5=febcda1096c13689a93e542d60fc1b1f	32739313	Article	Biomarkers	It is associated with up-regulation of type 2 immune responses (including those involving type 2 T-helper cells) and skin barrier dysfunction.
179	Pavel A.B., Renert-Yuval Y., Wu J., Del Duca E., Diaz A., Lefferdink R., Fang M.M., Canter T., Rangel S.M., Zhang N., Krueger J.G., Paller A.S., Guttman-Yassky E.	Tape strips from early-onset pediatric atopic dermatitis highlight disease abnormalities in nonlesional skin	2021	Allergy: European Journal of Allergy and Clinical Immunology	76	1		10.1111/all.14490	https://www.scopus.com/inward/record.uri?eid=2-s2.0-85089602983&doi=10.1111%2fall.14490&partnerID=40&md5=69a9ee2ee04c17b6d280a4a0c9d64dc1	32639640	Article	Age	As whole-skin biopsy studies in early-onset pediatric AD demonstrated a distinct immune profile in this age group
180	Tan-Lim C.S.C., Esteban-Ipac N.A.R., Mantaring J.B.V., III, Chan Shih Yen E., Recto M.S.T., Sison O.T., Alejandria M.M.	Comparative effectiveness of probiotic strains for the treatment of pediatric atopic dermatitis: A systematic review and network meta-analysis	2021	Pediatric Allergy and Immunology	32	1		10.1111/pai.13305	https://www.scopus.com/inward/record.uri?eid=2-s2.0-85087457013&doi=10.1111%2fpai.13305&partnerID=40&md5=f44935b6b54a51043e83610ebb9db508	32524647	Article	General	Studies that consider patients' ages, ethnicities, and underlying immune mechanisms are needed to better elucidate the effect of probiotics on atopic dermatitis
181	Han X., Krempski J.W., Nadeau K.	Advances and novel developments in mechanisms of allergic inflammation	2020	Allergy: European Journal of Allergy and Clinical Immunology	75	12		10.1111/all.14632	https://www.scopus.com/inward/record.uri?eid=2-s2.0-85096695213&doi=10.1111%2fall.14632&partnerID=40&md5=08f2b984eedb63d5c37a3ccb3ee8cf14	33068299	Review	Biomarkers	and filaggrin gene (FLG) mutations have also been found to be a significant risk factor for allergic diseases such as atopic dermatitis (AD)
181												Biomarkers	Although filaggrin has been widely known as a key genetic risk factor for AD
182	Acevedo N., Benfeitas R., Katayama S., Bruhn S., Andersson A., Wikberg G., Lundeberg L., Lindvall J.M., Greco D., Kere J., Söderhäll C., Scheynius A.	Epigenetic alterations in skin homing CD4+CLA+ T cells of atopic dermatitis patients	2020	Scientific Reports	10	1	18020	10.1038/s41598-020-74798-z	https://www.scopus.com/inward/record.uri?eid=2-s2.0-85093518225&doi=10.1038%2fs41598-020-74798-z&partnerID=40&md5=d6a527fdd5a94a93cd00809452a9cceb	33093567	Article	General	It should be noted that AD is a heterogeneous disease with different immunophenotypes in the cellular infiltrates, including not only Th2 inflammation but also other cell populations
183	Wang Z., Babina M.	MRGPRX2 signals its importance in cutaneous mast cell biology: Does MRGPRX2 connect mast cells and atopic dermatitis?	2020	Experimental Dermatology	29	11		10.1111/exd.14182	https://www.scopus.com/inward/record.uri?eid=2-s2.0-85091011246&doi=10.1111%2fexd.14182&partnerID=40&md5=0bf89cdf9757aff269337c89ce63bdd2	32866307	Article	Biomarkers	Possibly, IgE has varying roles in the distinct AD endotypes, which are also characterized by the immune polarization of T-cell subsets (Th1/Th2/Th17/Th22), combined with differential changes in barrier proteins like filaggrin and loricrin.
183												Biomarkers	Interestingly, intrinsic AD also shows more overlaps with psoriasis (including Th1 and Th17/22 dominance) than with extrinsic AD
184	Bieber T., Traidl-Hoffmann C., Schäppi G., Lauener R., Akdis C., Schmid-Grendlmeier P.	Unraveling the complexity of atopic dermatitis: The CK-CARE approach toward precision medicine	2020	Allergy: European Journal of Allergy and Clinical Immunology	75	11		10.1111/all.14194	https://www.scopus.com/inward/record.uri?eid=2-s2.0-85079879843&doi=10.1111%2fall.14194&partnerID=40&md5=f76520567860250a2664699cd2d1f91c	31967657	Letter	Race	Recent reports exploring the immunologic background unraveled different immune responses in various ethnic populations
185	Calabrese L., Malvaso D., Chiricozzi A., Tambone S., D’Urso D.F., Guerriero C., Peris K.	Baricitinib: therapeutic potential for moderate to severe atopic dermatitis	2020	Expert Opinion on Investigational Drugs	29	10		10.1080/13543784.2020.1800639	https://www.scopus.com/inward/record.uri?eid=2-s2.0-85089499724&doi=10.1080%2f13543784.2020.1800639&partnerID=40&md5=5c28337951fed0a56132011b38fa4e4d	32703039	Article	Race	However, different AD phenotypes have been recently described and some of them have been characterized as the result of distinct endotypes according to age, ethnicity, body localization, disease stage, IgE levels, immune pathway activation, and filaggrin mutation
186	Gause W.C., Rothlin C., Loke P.	Heterogeneity in the initiation, development and function of type 2 immunity	2020	Nature Reviews Immunology	20	10		10.1038/s41577-020-0301-x	https://www.scopus.com/inward/record.uri?eid=2-s2.0-85085111027&doi=10.1038%2fs41577-020-0301-x&partnerID=40&md5=d75339f04e84ae6e973d435f1cb7e4a7	32367051	Review	General	Atopic dermatitis is another type 2-driven inflammatory response, predominantly affecting the skin, that shows vast phenotypic heterogeneity
187	Baghoomian W., Na C.H., Simpson E.L.	New and Emerging Biologics for Atopic Dermatitis	2020	American Journal of Clinical Dermatology	21	4		10.1007/s40257-020-00515-1	https://www.scopus.com/inward/record.uri?eid=2-s2.0-85084156622&doi=10.1007%2fs40257-020-00515-1&partnerID=40&md5=2bb93880ff6a9681558cb0719de85dcd	32323259	Article	Race	The relative expression of some cytokine pathways appear enhanced in certain disease phenotypes such as Asian AD (IL-17) and African American AD (IL-22)
187												Race	Higher Th17-related markers are also observed in some AD phenotypes, including Asian, pediatric, intrinsic, and elderly AD patients
188	Klasa B., Cichocka-Jarosz E.	Atopic Dermatitis - Current State of Research on Biological Treatment	2020	Journal of Mother and Child	24	1		10.34763/jmotherandchild.2020241.2003.0000010	https://www.scopus.com/inward/record.uri?eid=2-s2.0-85114022674&doi=10.34763%2fjmotherandchild.2020241.2003.0000010&partnerID=40&md5=875714a8ea1499e59248cf2f432ff8fb	33074181	Review	Pharma specific	Table 1 and 2
189	Newsom M., Bashyam A.M., Balogh E.A., Feldman S.R., Strowd L.C.	New and Emerging Systemic Treatments for Atopic Dermatitis	2020	Drugs	80	11		10.1007/s40265-020-01335-7	https://www.scopus.com/inward/record.uri?eid=2-s2.0-85086260323&doi=10.1007%2fs40265-020-01335-7&partnerID=40&md5=e731ffcc58a88772d5c082a6f93014ea	32519223	Article	General	Atopic dermatitis (AD) is a common inflammatory skin disease characterized by pruritus and skin barrier dysfunction
189												General	Additional new treatments are desirable, as AD is a heterogeneous disease with several immunologic phenotypes
189												General	Atopic dermatitis is a disease without a single identifiable pathophysiological cause
189												General	Several subtypes of AD exist, including extrinsic, intrinsic, pediatric-onset, and hand and foot
190	Akdis C.A., Arkwright P.D., Brüggen M.-C., Busse W., Gadina M., Guttman-Yassky E., Kabashima K., Mitamura Y., Vian L., Wu J., Palomares O.	Type 2 immunity in the skin and lungs	2020	Allergy: European Journal of Allergy and Clinical Immunology	75	7		10.1111/all.14318	https://www.scopus.com/inward/record.uri?eid=2-s2.0-85084483648&doi=10.1111%2fall.14318&partnerID=40&md5=57f22c660e26fe62e3df2143d1315f20	32319104	Review	Biomarkers	In contrast, leukocytic infiltrates in lesional tissue differs between these diseases
190												Biomarkers	Whereas asthma has a large B-cell component, and prominent eosinophil infiltrates, AD is primarily a T cell-driven disease, with variable numbers of eosinophils
191	Min M.S., Wu J., He H., Sanz-Cabanillas J.L., Del Duca E., Zhang N., Renert-Yuval Y., Pavel A.B., Lebwohl M., Guttman-Yassky E.	Granuloma annulare skin profile shows activation of T-helper cell type 1, T-helper cell type 2, and Janus kinase pathways	2020	Journal of the American Academy of Dermatology	83	1		10.1016/j.jaad.2019.12.028	https://www.scopus.com/inward/record.uri?eid=2-s2.0-85080060617&doi=10.1016%2fj.jaad.2019.12.028&partnerID=40&md5=c3442e16618afabd8e37d61d20b117f1	31870914	Article	Biomarkers	Likewise, AD has excessive Th2/Th22 and some Th1/Th17 activation
192	Caldarola G., Pirro F., Di Stefani A., Talamonti M., Galluzzo M., D’Adamio S., Magnano M., Bernardini N., Malagoli P., Bardazzi F., Potenza C., Bianchi L., Peris K., De Simone C.	Clinical and histopathological characterization of eczematous eruptions occurring in course of anti IL-17 treatment: a case series and review of the literature	2020	Expert Opinion on Biological Therapy	20	6		10.1080/14712598.2020.1727439	https://www.scopus.com/inward/record.uri?eid=2-s2.0-85079732238&doi=10.1080%2f14712598.2020.1727439&partnerID=40&md5=db16f9a938c12c891769009c72dd24b5	32045273	Article	Biomarkers	In our opinion, all these cutaneous side effects reported in course of anti TNF alfa and anti IL-17A agents may be an expression of the spectrum of disease including both atopic dermatitis both psoriasis, recently described by Kruger et al
193	Frew J.W., Grand D., Navrazhina K., Krueger J.G.	Beyond antibodies: B cells in Hidradenitis Suppurativa: Bystanders, contributors or therapeutic targets?	2020	Experimental Dermatology	29	5		10.1111/exd.14092	https://www.scopus.com/inward/record.uri?eid=2-s2.0-85081908765&doi=10.1111%2fexd.14092&partnerID=40&md5=4ee45f10e5aaf766905cf847e39bbe9b	32145106	Article	General	Functional investigations into B cell-associated immunological endotypes
194	Guttman-Yassky E., Blauvelt A., Eichenfield L.F., Paller A.S., Armstrong A.W., Drew J., Gopalan R., Simpson E.L.	Efficacy and Safety of Lebrikizumab, a High-Affinity Interleukin 13 Inhibitor, in Adults with Moderate to Severe Atopic Dermatitis: A Phase 2b Randomized Clinical Trial	2020	JAMA Dermatology	156	4		10.1001/jamadermatol.2020.0079	https://www.scopus.com/inward/record.uri?eid=2-s2.0-85080864802&doi=10.1001%2fjamadermatol.2020.0079&partnerID=40&md5=8561386a4fa37293505597994a75a89b	32101256	Article	General	have shown that IL-13 has important roles in inflammation, skin barrier dysfunction, skin thickening, infections, pruritus, and allergic responses that characterize AD
194												Biomarkers	In circulation, T cells producing IL-13 are also increased in patients with AD and correlate with disease activity.
194												General	Indeed, the complex AD pathophysiology may warrant treatment options that target different cytokines and cytokine receptors to account for specific immunologic AD subtypes and a corresponding personalized treatment approach
195	Vesely M.D.	Getting under the skin: Targeting cutaneous autoimmune disease	2020	Yale Journal of Biology and Medicine	93	1			https://www.scopus.com/inward/record.uri?eid=2-s2.0-85083096689&partnerID=40&md5=179b597dbb0f372c59d8589b4724bcfb	32226348	Short Survey	General	Atopic dermatitis is thought to be primarily mediated by type 2 inflammation which includes CD4+ T helper 2 cells (TH2) and proinflammatory cytokines IL-4, IL-13, IL-31, and thymic stromal lymphopoietin (TSLP)
195												Biomarkers	Other type 2 cytokines implicated in atopic dermatitis pathogenesis such as IL-13, IL-31, and TSLP are currently in clinical trials
196	Eyerich S., Metz M., Bossios A., Eyerich K.	New biological treatments for asthma and skin allergies	2020	Allergy: European Journal of Allergy and Clinical Immunology	75	3		10.1111/all.14027	https://www.scopus.com/inward/record.uri?eid=2-s2.0-85071419508&doi=10.1111%2fall.14027&partnerID=40&md5=7138a8991e9e0228b2f3a0ea57afd49e	31444793	Review	General	in AE, initial progress has been made in understanding how distinct clinical entities and species might be linked to molecular events.
196												General	Thus, endotypes and biomarkers are prerequisites for the next breakthrough in AE therapy
196												General	AE might develop independent of skin allergies and be mediated by nontype 2 inflammation
197	Schwingen J., Kaplan M., Kurschus F.C.	Review—current concepts in inflammatory skin diseases evolved by transcriptome analysis: In-depth analysis of atopic dermatitis and psoriasis	2020	International Journal of Molecular Sciences	21	3	699	10.3390/ijms21030699	https://www.scopus.com/inward/record.uri?eid=2-s2.0-85078234818&doi=10.3390%2fijms21030699&partnerID=40&md5=f73e0d5dd48debcedb59d61adccc05e4	31973112	Review	General	The concept of AD endotypes and their therapeutical implications have also been nicely reviewed by Czarnowicki et al.
198	Na C.H., Baghoomian W., Simpson E.L.	A therapeutic renaissance – emerging treatments for atopic dermatitis	2020	Acta Dermato-Venereologica	100	100-year theme Atopic dermatitis	adv00165	10.2340/00015555-3515	https://www.scopus.com/inward/record.uri?eid=2-s2.0-85086346901&doi=10.2340%2f00015555-3515&partnerID=40&md5=49e121bb724be782104394f41256d4d4	32419031	Article	Race	Recent research reveals several AD subtypes classified by different endotypes and phenotypes including age, chronicity, ethnicity, filaggrin gene mutational status, IgE status, S. aureus colonization status, and underlying molecular signaling abnormalities
198												General	In spite of a similarity in clinical presentation and response to therapy, extrinsic AD was historically defined as patients with high serum IgE levels, personal and family atopic background, while the intrinsic phenotype having normal IgE levels shows female predominance and lack any other atopic diathesis
198												Race	African-American patients with AD and pediatric patients with AD also appear to lack any Th1 activation
199	Galli E., Maiello N., Cipriani F., La Grutta S., Fasola S., Carello R., Caminiti L., Licari A., Landi M., Di Mauro D., Ricci F., Panel of the Italian Society of Pediatric Allergy Immunology (SIAIP	Atopic dermatitis phenotypes in preschool and school-age children: A latent class analysis	2020	Journal of Investigational Allergology and Clinical Immunology	30	2		10.18176/jiaci.0409	https://www.scopus.com/inward/record.uri?eid=2-s2.0-85083524155&doi=10.18176%2fjiaci.0409&partnerID=40&md5=f858b9266af009f1e9d512f917e5e637	31132031	Article	General	The knowledge of the clinical phenotype could be useful not only for the management of current symptoms (such as night awakenings and itch) and use of medications, but also for implementing preventive measures to limit the development of comorbidities
200	He H., Li R., Choi S., Zhou L., Pavel A., Estrada Y.D., Krueger J.G., Guttman-Yassky E.	Increased cardiovascular and atherosclerosis markers in blood of older patients with atopic dermatitis	2020	Annals of Allergy, Asthma and Immunology	124	1		10.1016/j.anai.2019.10.013	https://www.scopus.com/inward/record.uri?eid=2-s2.0-85075369984&doi=10.1016%2fj.anai.2019.10.013&partnerID=40&md5=f1253f357a08d893a98da0f4a86cfde8	31622668	Article	Biomarkers	Atopic dermatitis (AD) is one of the most common inflammatory skin diseases, driven by TH2/TH22, with variable degrees of TH1/TH17 involvement in different subtypes
200												Race	AD is a heterogeneous disease with various recognized endotypes based on IgE status, filaggrin mutations, and, more recently, ethnic and age-related variations
201	Drislane C., Irvine A.D.	The role of filaggrin in atopic dermatitis and allergic disease	2020	Annals of Allergy, Asthma and Immunology	124	1		10.1016/j.anai.2019.10.008	https://www.scopus.com/inward/record.uri?eid=2-s2.0-85075356707&doi=10.1016%2fj.anai.2019.10.008&partnerID=40&md5=bf04fa2deb26e0dbd21e4e0bca378bc3	31622670	Review	Race	These include age, chronicity, ethnicity, immunoglobulin E (IgE) levels, and FLG mutation status
202	Reiger M., Schwierzeck V., Traidl-Hoffmann C.	Atopic eczema and microbiome [Atopisches Ekzem und Mikrobiom]	2019	Hautarzt	70	6		10.1007/s00105-019-4424-6	https://www.scopus.com/inward/record.uri?eid=2-s2.0-85066079407&doi=10.1007%2fs00105-019-4424-6&partnerID=40&md5=c30ebbb2ce4d64e8182a84c60a83ae91	31111169	Review	General	The heterogeneous clinical picture of AE with different endotypes is an indication that the disease is based on different pathomechanisms
203	Li Y., Song Y., Zhu L., Wang X., Yang B., Lu P., Chen Q., Bin L., Deng L.	Interferon kappa is up-regulated in psoriasis and it up-regulates psoriasis-associated cytokines in vivo	2019	Clinical, Cosmetic and Investigational Dermatology	12			10.2147/CCID.S218243	https://www.scopus.com/inward/record.uri?eid=2-s2.0-85078436744&doi=10.2147%2fCCID.S218243&partnerID=40&md5=6af70ecdbfd3f4654415eea407e48b5b		Article	General	AD is another common chronic skin inflammatory disease which is often associated with T helper 2 immunity
204	Stefanovic N., Irvine A.D., Flohr C.	The Role of the Environment and Exposome in Atopic Dermatitis	2021	Current Treatment Options in Allergy	8	3		10.1007/s40521-021-00289-9	https://www.scopus.com/inward/record.uri?eid=2-s2.0-85106458201&doi=10.1007%2fs40521-021-00289-9&partnerID=40&md5=830cbc0849c444ded337487f20bcbd17		Review	General	Recent data points towards intrinsic inter-individual heterogeneity in AD severity, onset, response to therapy and the implicated molecular mechanisms also known as endotypes
204												Biomarkers	TH2 immune predominance is seen across all endotypes; however, the relative preservation of barrier function and the modulation of additional adaptive immune pathways such as TH1, TH17 and TH22, as well as serum IgE levels, appear to be influenced by age and ethnicity
205	Murashkin N.N., Namazova-Baranova L.S., Opryatin L.A., Epishev R.V., Materikin A.I., Ambarchian E.T., Ivanov R.A., Fedorov D.V., Kukoleva D.S.	Biologic Therapy of Moderate and Severe Forms of Atopic Dermatitis in Children [Биологическая терапия среднетяжелых и тяжелых форм атопического дерматита в детском возрасте]	2020	Voprosy Sovremennoi Pediatrii - Current Pediatrics	19	6		10.15690/vsp.v19i6.2145	https://www.scopus.com/inward/record.uri?eid=2-s2.0-85099473270&doi=10.15690%2fvsp.v19i6.2145&partnerID=40&md5=87518f60479b2f654309fac352732ab4		Article	General	However, there is increasing evidence that AD is not dominated by one disease spectrum, but rather involves multiple alternating immune pathways comprised by several endotypes
205												Biomarkers	There is thus a large need for further innovative therapeutics, including other biologics selectively targeting cytokines involved in the inflammatory pathway of AD
206	Toncic R.J., Kezic S., Hadzavdic S.L., Marinovic B., Jakasa I.	Stratum corneum biomarkers in atopic dermatitis: Biological and spatial variability	2020	Open Biomarkers Journal	10	1		10.2174/1875318302010010047	https://www.scopus.com/inward/record.uri?eid=2-s2.0-85090741078&doi=10.2174%2f1875318302010010047&partnerID=40&md5=ec3d1d1af56dd1a193fcccfbdc4235e0		Article	General	One of the reasons is the large heterogeneity of AD, reflected in different pathophysiologies and clinical phenotypes; this hampers diagnostics, disease severity assessment and therapy
206												General	Development of biologics initiated a cascade of studies on the potential biomarkers for the stratification of AD
207	Eisenschenk M.	Phenotypes of Canine Atopic Dermatitis	2020	Current Dermatology Reports	9	2		10.1007/s13671-020-00303-4	https://www.scopus.com/inward/record.uri?eid=2-s2.0-85083804207&doi=10.1007%2fs13671-020-00303-4&partnerID=40&md5=31c2689525e72f9f9984395b834f63f4		Review	General	In humans, high IgE levels can result in an allergic phenotype which may need a different therapy than a non-IgE phenotype
208	Frew J.W.	Hidradenitis suppurativa is an autoinflammatory keratinization disease: A review of the clinical, histologic, and molecular evidence	2020	JAAD International	1	1		10.1016/j.jdin.2020.05.005	https://www.scopus.com/inward/record.uri?eid=2-s2.0-85100368942&doi=10.1016%2fj.jdin.2020.05.005&partnerID=40&md5=375e4246314dccac81b01fc825dbf0ee		Review	General	This is essential to advance our understanding of the disease6 and identify novel therapeutic targets
208												Biomarkers	however, the similarities in immunologic milieu between sebaceous and apocrine skin in T-helper cell 17–associated mediators
209	Falissard B., Simpson E.L., Guttman-Yassky E., Papp K.A., Barbarot S., Gadkari A., Saba G., Gautier L., Abbe A., Eckert L.	Qualitative Assessment of Adult Patients’ Perception of Atopic Dermatitis Using Natural Language Processing Analysis in a Cross-Sectional Study	2020	Dermatology and Therapy	10	2		10.1007/s13555-020-00356-0	https://www.scopus.com/inward/record.uri?eid=2-s2.0-85078951209&doi=10.1007%2fs13555-020-00356-0&partnerID=40&md5=2ec4973ba7454f01a4271b0684f56301		Article	General	Atopic dermatitis (AD) is a chronic, relapsing, inflammatory skin disease characterized by intense itch, disruption of the skin barrier, and upregulation of type 2 immune responses
210	Lefevre M.A., Braun C., Vocanson M., Nosbaum A.	Personalized medicine in atopic dermatitis [Médecine personnalisée dans la dermatite atopique]	2020	Revue Francaise d'Allergologie	60	8		10.1016/S1877-0320(20)30481-4	https://www.scopus.com/inward/record.uri?eid=2-s2.0-85098866369&doi=10.1016%2fS1877-0320%2820%2930481-4&partnerID=40&md5=0488adc240ffb198bb7e15f89976905f		Review		Not available
211	Schjødt M.S., Gürdeniz G., Chawes B.	The metabolomics of childhood atopic diseases: A comprehensive pathway-specific review	2020	Metabolites	10	12	511	10.3390/metabo10120511	https://www.scopus.com/inward/record.uri?eid=2-s2.0-85098267649&doi=10.3390%2fmetabo10120511&partnerID=40&md5=5f585cee04db9ef3a8b8425304ed254a		Review	General	Molecular endotypes of AD
212	Bang C.H., Song J.Y., Song Y.M., Lee J.H., Park Y.M., Lee J.Y.	Production of il-31 in cd45ro+cla+h4r+ t cells in atopic dermatitis	2021	Journal of Clinical Medicine	10	9	1976	10.3390/jcm10091976	https://www.scopus.com/inward/record.uri?eid=2-s2.0-85114069369&doi=10.3390%2fjcm10091976&partnerID=40&md5=d1099c29b9f5bc9546e7c8d584137685		Article	Race	Although Korean patients with AD shows higher TH17 axis and lower TH1 marker than European patients, TH2 markers such as IL-4, 13 and 31 were similar
212												General	Likewise, TH2 activation is observed in the pathomechanism of overall AD, including both chronic and acute AD, and both intrinsic and extrinsic AD
212												Biomarkers	Therefore, treatment targeting IL-31 or IL-31 receptor is applied to all AD phenotypes
213	Ellis Hon K.L., Chan V.P.Y., Leung A.K.C.	Experimental drugs with the potential to treat atopic eczema	2021	Journal of Experimental Pharmacology	13			10.2147/JEP.S259299	https://www.scopus.com/inward/record.uri?eid=2-s2.0-85107195321&doi=10.2147%2fJEP.S259299&partnerID=40&md5=0eecd1f21f186fbffbc15f19ef8a25c4		Review	Pharma specific	The move towards personalized medicine appears to be the way forward in drug development programs in AD
214	Murashkin N.N., Opryatin L.A., Epishev R.V., Materikin A.I., Ambarchyan E.T., Ivanov R.A., Fedorov D.V., Kukoleva D.S.	New Era in atopic dermatitis treatment: Results of long-term dupilumab administration [Новая эра в лечении атопического дерматита: результаты длительного применения дупилумаба]	2021	Voprosy Sovremennoi Pediatrii - Current Pediatrics	20	5		10.15690/VSP.V20I5.2312	https://www.scopus.com/inward/record.uri?eid=2-s2.0-85120033123&doi=10.15690%2fVSP.V20I5.2312&partnerID=40&md5=c8ce6083aedac0f606b8ef7b26ab4fc4		Review		Not available

## Sheet: Facheris
PMID	Title	Authors	Citation	First Author	Journal/Book	Publication Year	Create Date	PMCID	NIHMS ID	DOI		Topic
38607026	An OX-Tra'Ordinary Tale: The Role of OX40 and OX40L in Atopic Dermatitis	Sadrolashrafi K, Guo L, Kikuchi R, Hao A, Yamamoto RK, Tolson HC, Bilimoria SN, Yee DK, Armstrong AW.	Cells. 2024 Mar 28;13(7):587. doi: 10.3390/cells13070587.	Sadrolashrafi K	Cells	2024	2024-04-12	PMC11011471		10.3390/cells13070587		General	The landscape of available treatments for moderate-to-severe AD has rapidly advanced in recent years due to the identification of key immunologic pathways that have been shown to drive systemic inflammation
												Biomarkers	While targeted biologic therapies like dupilumab (an IL-4Rα inhibitor) and tralokinumab (an IL-13 inhibitor) have substantially decreased the disease burden for many patients with moderate-to-severe AD, some still struggle to achieve a desired level of disease control
												Race	Several characteristics may contribute to the wide range of observed AD phenotypes, including race, ethnicity, age at disease onset, disease stage (i.e., duration), geographic location, and IgE levels
												Race	For example, preliminary work comparing AD patients with different racial backgrounds has shown that Asian AD patients tend to demonstrate greater T helper 17 (TH17) axis activation than African American and European American AD patients
												General	A defective epidermal barrier can lead to transepidermal water loss that may dehydrate the skin and increase its susceptibility to penetration by irritants and allergens
												Biomarkers	OX40 and OX40L form a key immunopathogenic signaling pathway that may influence the development of AD through numerous cellular processes
												Biomarkers	Cutaneous dysbiosis in AD is characterized by decreased microbial diversity and greater proliferation of Staphylococcal species, particularly Staphylococcus aureus (S. aureus)
												Biomarkers	IL-4 and IL-13 are proinflammatory cytokines secreted by TH2 cells that downregulate filaggrin, loricrin, and involucrin production in the epidermis
38565563	Dupilumab-associated head and neck dermatitis shows a pronounced type 22 immune signature mediated by oligoclonally expanded T cells	Bangert C, Alkon N, Chennareddy S, Arnoldner T, Levine JP, Pilz M, Medjimorec MA, Ruggiero J, Cohenour ER, Jonak C, Damsky W, Griss J, Brunner PM.	Nat Commun. 2024 Apr 2;15(1):2839. doi: 10.1038/s41467-024-46540-0.	Bangert C	Nat Commun	2024	2024-04-02	PMC10987549		10.1038/s41467-024-46540-0		Pharma specific	Due to the recent advent of novel targeted therapeutics, treatment options for these patients have improved considerably
38560522	A Review of Dupilumab in the Treatment of Atopic Dermatitis in Infants and Children	Wang M, Gao XH, Zhang L.	Drug Des Devel Ther. 2024 Mar 27;18:941-951. doi: 10.2147/DDDT.S457761. eCollection 2024.	Wang M	Drug Des Devel Ther	2024	2024-04-01	PMC10981892		10.2147/DDDT.S457761		Biomarkers	Th2 cells that are activated release IL-4 and IL-13, which stimulate B cell IgE class switching and generate IgE specific to antigens through transcription activator and signal transduction pathways. When external antigens and allergens come into interaction with IgE on the mast cell surface, mast cell degranulation releases histamine to trigger itching
38535499	Modulation of the Mas-Related G Protein-Coupled Receptor X2 (MRGPRX2) by Xenobiotic Compounds and Its Relevance to Human Diseases	Dziadowiec A, Popiolek I, Kwitniewski M, Porebski G.	J Xenobiot. 2024 Mar 13;14(1):380-403. doi: 10.3390/jox14010024.	Dziadowiec A	J Xenobiot	2024	2024-03-27	PMC10971035		10.3390/jox14010024		Pharma specific	In several of these diseases, the usual treatment with antihistamines and other first-line drugs has been reported to be ineffective
38474389	Unraveling Atopic Dermatitis: Insights into Pathophysiology, Therapeutic Advances, and Future Perspectives	Pareek A, Kumari L, Pareek A, Chaudhary S, Ratan Y, Janmeda P, Chuturgoon S, Chuturgoon A.	Cells. 2024 Feb 28;13(5):425. doi: 10.3390/cells13050425.	Pareek A	Cells	2024	2024-03-13	PMC10931328		10.3390/cells13050425		Pharma specific	Benralizumab and mepolizumab inhibit the action of IL-5 by inhibiting IL5R. Two phase-II studies, including on benralizumab, have been conducted; one is now complete, although the findings have not yet been made public
38464396	Allergy-associated biomarkers in early life identified by Omics techniques	Zubeldia-Varela E, Ibáñez-Sandín MD, Gomez-Casado C, Pérez-Gordo M.	Front Allergy. 2024 Feb 23;5:1359142. doi: 10.3389/falgy.2024.1359142. eCollection 2024.	Zubeldia-Varela E	Front Allergy	2024	2024-03-11	PMC10920277		10.3389/falgy.2024.1359142		General	Upregulation of thymic stromal lymphopoietin (TSLP), IL-4, IL-13, and IL-33, has been related to AD pathogenesis
38371487	Canine Atopic Dermatitis: Prevalence, Impact, and Management Strategies	Drechsler Y, Dong C, Clark DE, Kaur G.	Vet Med (Auckl). 2024 Feb 13;15:15-29. doi: 10.2147/VMRR.S412570. eCollection 2024.	Drechsler Y	Vet Med (Auckl)	2024	2024-02-19	PMC10874193		10.2147/VMRR.S412570		General	Different hypotheses were put forward, such as Outside-In with epidermal barrier dysfunction as primary cause leading to immune activation, or Inside-Out, where epidermal barrier dysfunction is secondary
38229087	Integrative network analysis suggests prioritised drugs for atopic dermatitis	Federico A, Möbus L, Al-Abdulraheem Z, Pavel A, Fortino V, Del Giudice G, Alenius H, Fyhrquist N, Greco D.	J Transl Med. 2024 Jan 16;22(1):64. doi: 10.1186/s12967-024-04879-4.	Federico A	J Transl Med	2024	2024-01-16	PMC10792836		10.1186/s12967-024-04879-4		Pharma specific	Although several effective and specific treatments with tolerable side-effects are available for patients with AD
38203575	Altered Gene Expression of IL-35 and IL-36α in the Skin of Patients with Atopic Dermatitis	Zysk W, Sitko K, Tukaj S, Zaryczańska A, Trzeciak M.	Int J Mol Sci. 2023 Dec 28;25(1):404. doi: 10.3390/ijms25010404.	Zysk W	Int J Mol Sci	2023	2024-01-11	PMC10779293		10.3390/ijms25010404		Race	Moreover, AD is a very heterogeneous disease that encompasses a variety of endotypes and phenotypes orchestrated by the patient’s age at onset, race and ethnicity, disease chronicity, and IgE levels
												General	From a molecular point of view, specific immune pathway contributions and different characteristics of skin barrier alterations drive specific endotypes and phenotypes of AD
